# Supplementary material for: Intimate partner violence against married rural-to-urban migrant workers in eastern China: prevalence, patterns, and associated factors
Source: BMC Public Health. 2016 Dec 7;16:1232. doi: 10.1186/s12889-016-3896-x (PMC5142315; doi:10.1186/s12889-016-3896-x)
Supplement: Additional file 1: — Data used in this paper. Description of data: data of socio-demographic information and intimate partner violence among migrant workers in eastern China. (XLS 1363 kb) [file 12889_2016_3896_MOESM1_ESM.xls]

## Sheet: data
code	gender	age	age_group	duration_of_marriage	education_years	education_group	Region_of_origin	income	duration_of_migration	migratory_cities	martial_status	lifestyle	Marital_satisfaction	Premarital_sex	Marriage_derailment	psy_ipv_freq	phy_ipv_freq	sex_ipv_freq	IPV_freq	IPV_group	psy_ipv_group	sex_ipv_group	phy_ipv_group	J1	J2	J3	J4	J5	J6	J7	J8	J9	J10	J11	J12	J13	J14	J15	J16	J17	J18	J19	J20
1	0	25	0	26	14	4	1	3	4	2	0	1	1	1	1	1	0	0	1	1	1	0	0	8	1	0	1	0	0	8	2	0	0	0	0	0	0	0	0	0	0	0	0
2	0	47	1	23	15	4	0	3	2	1	0	1	1	1	0	0	0	0	0	0	0	0	0	4	2	0	0	0	0	15	8	0	0	0	0	0	0	0	0	0	0	0	0
3	0	32	0	7	8	2	0	3	2	1	0	0	3	1	0	8	4	0	14	1	1	0	1	4	2	25	0	2	2	15	2	4	2	15	2	1	8	0	0	1	0	2	0
4	1	35	0	17	5	1	1	2	3	2	0	1	2	0	0	2	0	0	2	1	1	0	0	4	8	4	2	0	0	8	0	0	0	0	0	0	0	0	0	0	0	0	0
5	0	50	1	25	14	4	1	3	3	1	0	0	1	1	0	0	0	0	0	0	0	0	0	0	0	0	0	0	0	25	0	0	0	0	0	0	0	0	0	0	0	0	0
6	0	52	1	27	8	2	1	1	3	1	0	0	1	0	0	0	0	0	0	0	0	0	0	0	0	0	0	0	0	1	1	0	0	0	0	0	0	0	0	0	0	0	0
7	1	48	1	23	14	4	1	3	1	1	0	1	2	1	1	0	0	0	0	0	0	0	0	4	4	1	0	0	0	4	8	0	0	0	0		0	0	0	0	0	4	0
8	0	41	1	1	11	3	1	3	3	2	0	0	1	0	0	0	0	0	0	0	0	0	0	1	1	0	0	0	0	25	25	0	0	0	0	0	0	0	0	0	0	0	0
9	0	38	1	3	14	4	1	3	2	1	0	0	1	0	0	0	0	0	0	0	0	0	0	4	1	0	0	0	0	1	1	0	0	0	0	0	0	0	0	0	0	0	0
10	1	30	0	11	5	1	1	2	2	1	0	0	1	0	0	0	0	0	0	0	0	0	0	1	1	0	0	0	0	1	1	0	0	0	0	1	0	0	0	0	0	0	0
11	0	43	1	2	14	4	1	3	3	1	0	0	1	0	0	0	0	0	0	0	0	0	0	4	2	0	0	0	0	2	2	0	0	0	0	0	0	0	0	1	0	1	0
12	0	43	1	13	14	4	1	3	3	2	0	0	1	1	0	1	0	0	1	1	1	0	0	4	4	2	1	0	0	1	1	0	0	0	0	0	0	0	0	0	0	0	0
13	0	38	1	6	14	4	1	3	3	1	0	0	1	1	0	0	0	0	0	0	0	0	0	1	2	0	0	0	0			0	0	0	0	0	0	0	0	0	0	0	0
14	0	42	1	20	11	3	1	3	3	2	0	0	1	0	0	3	0	0	3	1	1	0	0	1	0	1	2	0	0	2	0	0	0	0	0	1	1	0	0	0	0	0	0
15	0	25	0	12	8	2	1	3	2	2	0	0	1	0	0	1	0	0	1	1	1	0	0	8	2	1	1	0	0	25	8	0	0	0	0	0	0	0	0	0	0	0	0
16	0	37	0	1	8	2	1	3	3	1	0	0	1	0	0	1	0	0	1	1	1	0	0	2	4	1	1	0	0	1	1	0	0	0	0	0	0	0	0	0	0	0	0
17	0	31	0	6	11	3	1	3	2	1	0	0	1	1	0	4	0	0	4	1	1	0	0	2	1	4	4	0	0	15	8	0	0	0	0	0	0	0	0	2	0	0	0
18	0	33	0	10	14	4	1	3	3	1	0	0	1	1	0	0	0	0	0	0	0	0	0	2	2	0	0	0	0	1	1	0	0	0	0	0	0	0	0	0	0	0	0
19	0	30	0	5	15	4	1	3	2	1	0	0	1	0	0	1	0	0	1	1	1	0	0	2	2	1	1	0	0	1	1	0	0	0	0	0	0	0	0	0	0	0	0
20	1	43	1	10	5	1	0	2	2	1	1	0	2	0	0	1	0			1	1	0	0	4	8	1	1	0	0	1	1	0	0	0	0	0	0	0	0	0	0	0
21	0	40	1	14	11	3	0	3	4	2	0	0	1	0	0	1	0	0	1	1	1	0	0	1	4	2	1	0	0	8	8	0	0	0	0	0	0	0	0	0	0	0	0
22	1	43	1	10	5	1	0	2	2	1	1	0	2	0	0	1	0			1	1	0	0	4	8	1	1	0	0	1	1	0	0	0	0	0	0	0	0	0	0	0
23	1	28	0	2	14	4	1	3	1	2	0	0	1	1	0	0	0	0	0	0	0	0	0	0	0	0	0	0	0	2	1	0	0	0	0	0	0	0	0	0	0	0	0
24	0	33	0	5	11	3	1	3	2	2	0	1	1	1	0	0	0	0	0	0	0	0	0	2	1	0	0	0	0	2	4	0	0	0	0	0	0	0	0	0	0	0	0
25	0	32	0	11	8	2	1	3	2	2	0	0	2	1	0	0	0	0	0	0	0	0	0	0	0	0	0	0	0	0	0	0	0	0	0	0	0	0	0	0	0	0	0
26	1	30	0	8	14	4	1	3	2	1	0	0	1	1	0	1	0	0	1	1	1	0	0	0	1	1	1	0	0	1	1	0	0	0	0	0	0	0	0	0	0	0	0
27	1	32	0	7	11	3	1	3	2	1	0	0	1	0	0	1	0	0	1	1	1	0	0	8	8	1	1	0	0	25	25	0	0	0	0	0	0	0	0	0	0	0	0
28	0	25	0	1	11	3	1	3	2	2	0	1	1	1	0	2	2	0	6	1	1	0	1	2	2	4	2	2	4	2	2	4	2		0	0	0	0	0	0	0	0	0
29	0	28	0	1	14	4	1	3	2	3	0	0	1	1	1	2	3	3	12	1	1	1	1	1	2	2	1	2	1	2	1	2	2	2	1	2	1	2	2	2	1	2	2
30	1	45	1	16	8	3	1	2	4	2	0	0	1	0	0	4	2	0	10	1	1	0	1	0	0	0	0	2	4	0	0	0	0	0	2	2	4	2	0	0	0	0	0
31	1	40	1	15	8	2	1	3	3	2	0	1	1	0	0	0	0	0	0	0	0	0	0	2	4	0	0	0	0	1	1	0	0	0	0	0	0	0	0	0	0	0	0
32	1	31	0	7	11	3	1	2	2	2	0	0	1	1	0	2	0	0	2	1	1	0	0	15	4	1	2	0	0	4	2	0	0	0	0	0	0	0	0	0	0	0	0
33	1	44	1	22	8	2	1	1	2	3	0	0	2	0	0	0	0	0	0	0	0	0	0	0	0	0	0	0	0	0	0	0	0	0	0	0	0	0	0	0	0	0	0
34	1	53	1	28	8	2	1	1	2	1	0	0	1	0	0	2	0	2	4	1	1	1	0	2	2	4	2	0	0	0	0	0	0	0	0	0	0	0	0	0	0	1	2
35	0	47	1	24	8	2	0	3	3	2	0	0	1	0	0	0	0	0	2	1	0	0	0	25	25	0	0	2	2	25	25	0	0	0	0	0	0	0	0	0	0	0	0
36	0	50	1	27	8	2	1	1	3	2	1	0	1	0	0	2	0	0	2	1	1	0	0	1	0	1	2	0	0	1	0	0	0	0	0	0	0	0	0	0	0	0	0
37	1	45	1	21	5	1	0	3	3	1	0	0	1	0	0	0	0	0	0	0	0	0	0	2	1	0	0	0	0	2	2	0	0	0	0	0	0	0	0	0	0	0	0
38	1	48	1	25	5	1	0	3	3	1	0	0	1	0	0	0	0	0	0	0	0	0	0	4	4	0	0	0	0	2	2	0	0	0	0	0	0	0	0	0	0	0	0
39	0	27	0	1	14	4	0	1	1	2	0	0	1	1	0	0	0	0	0	0	0	0	0	4	2	0	0	0	0	0	0	0	0	0	0	0	0	0	0	0	0	0	0
40	1	32	0	12	11	3	1	2	3	2	0	0	2	0	0	4	0	0	5	1	1	0	0	1	25	4	4	1	1	25	25	0	0	0	0	0	0	0	0	0	0	0	0
41	1	31	0	3	14	4	1	3	2	3	0	0	1	0	0	1	0	0	1	1	1	0	0	0	0	25	1	0	0	0	0	0	0	0	0	0	0	0	0	0	0	0	0
42	0	30	0	5	8	2	1	3	2	3	0	0	1	0	0	0	0	0	0	0	0	0	0	0	0	0	0	0	0	2	1	0	0	0	0	0	0	0	0	0	0	0	0
43	0	36	0	7	14	4	1	3	2	1	0	0	1	1	0	0	0	0	1	1	0	0	0	1	2	0	0	1	1	2	2	0	0	0	0	0	0	0	0	0	0	0	0
44	1	31	0	8	11	3	1	3	2	1	0	1	1	0	0	1	0	0	1	1	1	0	0	0	2	1	1	0	0	0	1	0	0	0	0	0	0	0	0	0	0	0	0
45	1	27	0	1	11	3	1	1	2	1	0	0	1	0	0	0	0	0	0	0	0	0	0	2	2	0	0	0	0	4	8	0	0	0	0	0	0	0	0	0	0	0	0
46	0	28	0	1	11	3	1	3	2	3	0	0	2	1	1	4	0	0	4	1	1	0	0	8	0	0	4	0	0	0	0	0	0	0	0	0	0	0	0	0	0	0	0
47	0	41	1	15	11	3	1	3	4	3	1	0	1	0	0	2	2	2	8	1	1	1	1	1	1	1	1	1	1	1	1	1	1	1	1	1	1	1	1	1	1	1	1
48	0	34	0	1	8	2	1	3	3	3	0	0	1	1	0	0	0	0	0	0	0	0	0	2	2	2	0	0	0	2	2	0	0	0	0	0	0	0	0	0	0	0	0
49	1	33	0	8	11	3	1	1	3	2	0	0	1	0	0	0	0	0	0	0	0	0	0	2	2	2	0	0	0	2	2	0	0	0	0	0	0	0	0	0	0	0	0
50	0	27	0	7	11	3	1	3	2	3	0	0	1	0	0	0	0	0	0	0	0	0	0	2	2	2	0	0	0	2	2	0	0	0	0	0	0	0	0	0	0	0	0
51	0	40	1	7	11	3	1	3	2	1	0	0	1	1	0	2	0	0	2	1	1	0	0	1	2	2	1	0	0	15	15	0	0	0	0	1	1	0	0	0	0	1	0
52	0	26	0	2	11	3	1	2	2	2	0	0	1	0	0	17	19	5	45	1	1	1	1	1	0	2	2	2	2	4	4	1	4	2	15	2	15	2	15	8	4	2	1
53	1	38	1	18	8	2	0	1	4	2	1	0	1	0	0	50	50	50	200	1	1	1	1	25	25	25	25	25	25	25	25	25	25	25	25	25	25	25	25	25	25	25	25
54	1	27	0	7	8	2	0	2	1	2	0	0	1	0	0	1	0	2	3	1	1	1	0	4	15	2	1	0	0	4	4	0	0	1	0	0	0	0	0	0	2	0	0
55	1	32	0	6	11	3	1	2	2	2	0	0	1	0	0	0	0	0	0	0	0	0	0	2	4	0	0	0	0	4	4	0	0	0	0	0	0	0	0	0	0	0	0
56	1	36	0	16	8	2	0	3	4	1	0	0	1	0	0	0	0	0	0	0	0	0	0	0	1	25	0	0	0	1	0	0	0	0	0	0	0	0	0	0	0	0	0
57	0	30	0	6	11	3	0	2	2	1	0	0	1	0	0	0	0	0	0	0	0	0	0	2	4	0	0	0	0	4	4	0	0	0	0	0	0	0	0	0	0	0	0
58	1	28	0	7	8	3	0	2	2	1	0	0	1	0	0	0	0	0	0	0	0	0	0	0	0	0	0	0	0		1	0	0	0	0	0	0	0	0	0	0	0	0
59	1	35	0	15	8	2	0	2	2	2	0	0	1	0	0	0	0	0	0	0	0	0	0	0	0	0	0	0	0	1	1	0	0	0	0	0	0	0	0	0	0	0	0
60	0	33	0	5	8	2	0	3	3	2	0	1	1	0	0	4	3	0		1	1	0	1	4	8	4	4		2	4		1	1	1	2	1	0	0	0	0	0	0	0
61	0	30	0	9	8	2	1	3	2	2	0	0	1	0	0	1	0	0	1	1	1	0	0	1	2	0	1	0	0	2	2	0	0	0	0	0	0	0	0	0	0	0	0
62	1	24	0	3	8	2	0	2	2	2	0	0	2	0	0	0	0	0	0	0	0	0	0	1	4	0	0	0	0	0	0	0	0	0	0	0	0	0	0	0	0	0	0
63	1	50	1	27	5	1	1	1	4	3	0	0	2	1	0	0	0	0	0	0	0	0	0	0	4	0	0	0	0	4	4	0	0	0	0	0	0	0	0	0	0	0	0
64	1	51	1	28	8	2	1	2	4	2	0	1	1	0	1	0	0	0	0	0	0	0	0	2	4	0	0	0	0	8	15	0	0	0	0	0	0	0	0	0	0	0	0
65	0	33	0	8	8	2	1	1	3	3	0	0	1	0	0	0	0	0	0	0	0	0	0	4	4	0	0	0	0	0	0	0	0	0	0	0	0	0	0	0	0	0	0
66	1	33	0	8	8	2	0	2	3	1	0	0	1	0	0	0	0	0	0	0	0	0	0	1	4	0	0	0	0	4	8	0	0	0	0	0	0	0	0	0	0	0	0
67	1	41	1	17	8	2	1	2	2	1	0	0	1	0	0	0	0	0	0	0	0	0	0	0	0	0	0	0	0	0	0	0	0	0	0	0	0	0	0	0	0	0	0
68	1	42	1	22	8	2	1	2	4	1	0	0	1	1	0	1	0			1	1	0	0	0	2	1	1	0	0	1	1	0	0	0	0	0	0	0	0	0	0	0
69	0	47	1	22	11	3	1	3	3	1	0	0	1	1	0	1	0	0	1	1	1	0	0	0	2	1	1	0	0	1	1	0	0	0	0	0	0	0	0	0	0	0	0
70	0	32	0	10	14	4	1	3	3	2	0	0	1	1	0	0	0	0	0	0	0	0	0	1	1	0	0	0	0	1	1	0	0	0	0	0	0	0	0	0	0	0	0
71	0	30	0	3	14	4	1	2	1	1	0	0	1	1	0	3	2	15	28	1	1	1	1	0	1	0	1	0	1	0	2	1	0	1	2	0	2	8	2	8	0	8	15
72	1	32	0	7	14	4	0	2	2	1	0	0	1	1	0	0	0	0	0	0	0	0	0	1	1	0	0	0	0	1	1	0	0	0	0	0	0	0	0	0	0	0	0
73	1	29	0	1	14	4	0	3	1	1	0	0	1	0	0	5	23	33	91	1	1	1	1	4	2	8	4	15	2	8	2	8	15	25	8	2	1	15	4	25	8	1	25
74	0	38	1	12	8	2	0	3	3	2	0	0	1	1	1	1	1	2	5	1	1	1	1	0	0	1	1	0	1	1	0	1	1	1	0	1	0	1	0	1	1	0	1
75	0	38	1	16	8	2	0	3	2	3	0	0	1	1	1	12	16	16	60	1	1	1	1	25	4	4	4	8	8	8	8	8	8	8	8	8	8	8	8	8	8	8	8
76	0	40	1	21	8	2	0	3	1	2	0	0	1	0	0	0	0	0	0	0	0	0	0	4	8	0	0	0	0	25	25	0	0	0	0	0	0	0	0	0	0	0	0
77	0	30	0	4	8	2	1	2	2	2	0	1	1	1	0	0	0	0	0	0	0	0	0	25	25	0	0	0	0	25	25	0	0	0	0	0	0	0	0	0	0	0	0
78	0	38	1	15	11	3	0	3	3	3	0	1	1	0	0	0	0	0	0	0	0	0	0	25	25	0	0	0	0	25	25	0	0	0	0	0	0	0	0	0	0	0	0
79	0	41	1	20	8	2	0	3	1	2	0	1	1	1	0	0	0	0	0	0	0	0	0	4	2	0	0	0	0	25	25	0	0	0	0	0	0	0	0	0	0	0	0
80	0	35	0	16	8	2	0	3	1	2	0	1	1	1	1	0	0	0	0	0	0	0	0	4	4	0	0	0	0	4	4	0	0	0	0	0	0	0	0	0	0	0	0
81	0	28	0	3	8	2	0	2	2	2	0	1	1	1	0	0	0	0	0	0	0	0	0	4	2	1	0	0	0	4	2	0	0	0	0	0	0	0	0	0	0	0	0
82	0	45	1	12	5	1	0	3	2	3	0	1	1	1	1	0	0	0	0	0	0	0	0	4	4	0	0	0	0	4	4	0	0	0	0	0	0	0	0	0	0	0	0
83	1	47	1	20	8	2	1	2	4	1	1	0	2	1	1	2	2	2	8	1	1	1	1	4	4	1	1	1	1	4	1	1	1	1	1	1	1	1	1	1	1	1	1
84	0	39	1	17	8	2	0	3	3	1	0	1	1	0	0	0	0	0	0	0	0	0	0	0	0	0	0	0	0	0	0	0	0	0	0	0	0	0	0	0	0	0	0
85	0	40	1	10	11	3	0	3	3	2	0	1	1	1	0	0	0	0	0	0	0	0	0	1	1	0	0	0	0	1	1	0	0	0	0	0	0	0	0	0	0	0	0
86	0	45	1	14	8	2	1	2	3	2	0	0	2	1	1	0	0	0	0	0	0	0	0	1	0	0	0	0	0			0	0	0	0	0	0	0	0	0	0	0	0
87	0	43	1	25	8	2	0	2	4	3	0	1	1	0	0	0	0	0	0	0	0	0	0	1	0	0	0	0	0	2	2	0	0	0	0	0	0	0	0	0	0	0	0
88	1	35	0	12	8	2	1	1	2	2	0	1	1	0	0	0	0	0	0	0	0	0	0	0	0	0	0	0	0	0	0	0	0	0	0	0	0	0	0	0	0	0	0
89	1	49	1	19	11	3	1	2	2	2	0	1	2	0	0	4	0	0	4	1	1	0	0	4	4	1	4	0	0	4	0	0	0	0	0	0	0	0	0	0	0	0	0
90	1	36	0	10	8	2	1	3	3	2	0	1	1	0	0	0	0	0	0	0	0	0	0	1	1	0	0	0	0			0	0	0	0	0	0	0	0	0	0	0	0
91	1	42	1	20	14	4	0	1	3	2	0	0	1	0	0	0	0	0	0	0	0	0	0	8	15	0	0	0	0	25	25	0	0	0	0	0	0	0	0	0	0	0	0
92	1	45	1	2	14	4	0	3	3	1	1	0	1	0	0	0	0	0	0	0	0	0	0	1	0	0	0	0	0	4	4	0	0	0	0	0	0	0	0	0	0	0	0
93	0	48	1	15	5	1	1	1	3	2	0	1	3	1	0	8	8	8	32	1	1	1	1	4	4	4	4	4	4	4	4	4	4	4	4	4	4	4	4	4	4	4	4
94	1	21	0	1	8	2	1	1	1	3	1	1	1	1	1	2	3	2	9	1	1	1	1	0	0	0	1	1	1	1	1	1	1	1	2	2	1	1	1	1	1	1	1
95	1	22	0	16	5	1	1	3	1	2	0	1	1	0	1	8	8	8	32	1	1	1	1	4	4	4	4	4	4	4	4	4	4	4	4	4	4	4	4	4	4	4	4
96	1	22	0	3	8	2	1	2	1	2	0	0	1	1	1	0	0	0	0	0	0	0	0	4	8	0	0	0	0	8	15	1	0	0	0	0	0	0		0	0	0	0
97	1	32	0	2	8	2	1	1	1	1	0	0	2	1	1	0	0	0	0	0	0	0	0	1	1	0	0	0	0	0	0		0	0	0	0	0	0	0	0	0	0	0
98	1	30	0	4	8	2	1	1	2	2	1	0	1	1	0	0	0	19	19	1	0	1	0	0	0	0	0	0	0	0	0	0	0	0	0	0	0	0	0	0	15	8	4
99	1	23	0	1	8	2	0	1	1	1	0	0	1	1	0	0	0	2	2	1	0	1	0	1	0	0	0	0	0	0	0	0	0	0	0	0	0	0	0	0	1	0	1
100	1	28	0	5	8	2	1	1	1	1	0	1	1	1	1	5	8	16	34	1	1	1	1	0	0	1	1	1	4	4	4	4	4	4	4	4	4	4	4	4	8	8	8
101	1	21	0	5	8	2	1	1	1	1	1	1	1	0	1	3	4	4	14	1	1	1	1	1	1	1	1	1	1	2	2	2	2	2	2	2	2	2	2	2	2	2	2
102	1	48	1	3	11	3	1	3	4	2	0	0	1	0	0	0	0	0	0	0	0	0	0	0	0	0	0	0	0	8	8	0	0	0	0	0	0	0	0	0	0	0	0
103	1	25	0	3	8	2	1	1	1	2	0	0	1	0	0	16	0	16		1	1	1	0	8	8		8		8	8		8		8			8		8		8	8	8
104	0	38	1	13	11	3	1	3	4	2	0	1	1	1	0	0	0	0	0	0	0	0	0	25	25	0	0	0	0	25	25	0	0	0	0	0	0	0	0	0	0	0	0
105	0	43	1	19	11	3	0	3	4	2	0	0	1	0	0	0	0	0	0	0	0	0	0	0	0	0	0	0	0	2	0	0	0	0	0	0	0	0	0	0	0	0	0
106	1	25	0	1	11	3	1	2	2	1	0	1	2	1	0	5	1	0	7	1	1	0	1	2	4	0	4	0	1	0	0	0	1	0	0	1	1	1	0	0	0	0	0
107	0	42	1	15	8	2	1	3	3	2	0	1	1	0	0	2	0	1	3	1	1	1	0	0	0	1	2	0	0	1	2	1	0	0	0	0	0	0	0	0	0	1	1
108	0	40	1	17	11	3	1	3	3	1	0	0	1	0	0	0	0	0	0	0	0	0	0	0	0	0	0	0	0	4	4	0	0	0	0	0	0	0	0	0	0	0	0
109	1	43	1	21	11	3	1	3	3	1	0	0	1	0	0	0	0	0	0	0	0	0	0	1	1	0	0	0	0	25	25	0	0	0	0	0	0	0	0	0	0	0	0
110	0	40	1	18	11	3	0	3	3	1	0	0	1	1	0	0	0	0	0	0	0	0	0	0	0	0	0	0	0	2	1	0	0	0	0	0	0	0	0	0	0	0	0
111	1	28	0	3	14	4	0	3	1	1	0	0	1	1	0	0	0	0	0	0	0	0	0	2	2	0	0	0	0	0	0	0	0	0	0	0	0	0	0	0	0	0	0
112	0	36	0	7	11	3	0	3	2	1	0	0	1	0	0	1	0	0	1	1	1	0	0	8	4	2	1	0	0	0	0	0	0	0	0	0	0	0	0	0	0	0	0
113	1	38	1	9	14	4	0	3	2	2	0	0	1	0	0	0	0	0	0	0	0	0	0	4	8	1	0	0	0	0	0	0	0	0	0	0	0	0	0	0	0	0	0
114	0	34	0	6	11	3	0	3	2	1	0	0	1	0	0	2	0	0	2	1	1	0	0	4	4	2	2	0	0	0	0	0	0	0	0	0	0	0	0	0	0	0	0
115	1	36	0	8	14	4	0	3	2	2	0	0	1	0	0	1	0	0	1	1	1	0	0	8	8	2	1	0	0	0	0	0	0	0	0	0	0	0	0	0	0	0	0
116	0	31	0	3	15	4	1	3	1	1	0	0	1	0	0	1	0	0	1	1	1	0	0	8	4	4	1	0	0	0	0	0	0	0	0	0	0	0	0	0	0	0	0
117	0	28	0	1	15	4	1	3	1	1	0	0	1	0	0	4	0	0	4	1	1	0	0	8	4	4	4	0	0	15	15	0	0	0	0	0	0	0	0	0	0	0	0
118	1	32	0	6	11	3	0	3	2	2	0	0	1	0	0	1	0	0	1	1	1	0	0	4	4	1	1	0	0	0	0	0	0	0	0	0	0	0	0	0	0	0	0
119	1	49	1	26	11	3	1	1	4	1	0	0	1	0	0	2	0	0	2	1	1	0	0	1		2	2	0	0	4	8	0	0	0	0	0	0	0	0	0	0	0	0
120	1	32	0	8	8	2	1	3	2	1	0	0	1	1	0	1	0	0	1	1	1	0	0	1	1	1	1	0	0	0	0	0	0	0	0	0	0	0	0	0	0	0	0
121	1	32	0	10	5	1	0	3	2	2	0	0	1	0	0	1	0			1	1	0	0	2	2	1	1	0	0	0	0	0	0	0	0	0	0	0	0	0	0	0
122	1	24	0	1	11	3	0	3	1	1	0	1	1	1	0	4	3	0	8	1	1	0	1	2	4	1	2	0	1	2	0	2	2	2	1	0	2	1	2	0	0	0	0
123	0	33	0	4	8	2	1	2	2	2	0	0	1	1	0	4	4	0	16	1	1	0	1	2	1	8	4	8	2	8	2	0	0	0	4	2	0	0	0	0	0	2	0
124	0	48	1	21	8	2	0	3	4	1	0	0	1	1	0	1	0	0	1	1	1	0	0	1	1	1	1	0	0	0	0	0	0	0	0	0	0	0	0	0	0	0	0
125	1	28	0	2	14	4	1	3	1	1	0	0	1	1	0	0	0	0	0	0	0	0	0	1	1	0	0	0	0	0	0	0	0	0	0	0	0	0	0	0	0	0	0
126	1	45	1	21	8	2	0	3	4	1	0	0	1	0	0	1	0	0	1	1	1	0	0	1	1	1	1	0	0	1	1	0	0	0	0	0	0	0	0	0	0	0	0
127	0	30	0	1	14	4	0	3	1	1	0	0	1	1	0	0	0	0	0	0	0	0	0	1	1	0	0	0	0	1	1	0	0	0	0	0	0	0	0	0	0	0	0
128	0	47	1	21	8	2	0	3	4	1	1	0	1	0	0	3	2	2	10	1	1	1	1	2	2	2	2	2	2	1	1	1	1	1	1	1	1	1	1	1	1	1	1
129	0	44	1	20	8	2	0	3	4	1	0	0	1	1	0	1	0	0	2	1	1	0	0	1	1	1	1	1	1	1	1	0	0	0	0	0	0	0	0	0	0	0	0
130	1	45	1	20	8	2	0	3	4	1	0	0	1	1	0	0	0	0	0	0	0	0	0	2	2	0	0	0	0	2	0	1	0	1	0	0	0	0	0	1	0	1	0
131	0	29	0	1	15	4	0	3	1	2	0	0	1	1	0	0	0	0	0	0	0	0	0	2	1	0	0	0	0	2	2	0	0	0	0	0	0	0	0	0	0	0	0
132	0	34	0	10	5	1	0	3	2	2	0	0	1	1	0	1	0	0	1	1	1	0	0	1	1	1	1	0	0	0	0	0	0	0	0	0	0	0	0	0	0	0	0
133	0	20	0	2	14	4	1	3	1	1	0	0	1	1	0	0	0	0	0	0	0	0	0	1	1	0	0	0	0	0	0	0	0	0	0	0	0	0	0	0	0	0	0
134	0	30	0	3	8	2	0	3	1	1	0	0	1	1	0	1	0	0	1	1	1	0	0	1	1	1	1	0	0	1	1	0	0	0	0	0	0	0	0	0	0	0	0
135	1	30	0	2	8	2	1	3	2	2	1	0	1	1	0	0	0	0	0	0	0	0	0	1	1	0	0	0	0	0	0	0	0	0	0	0	0	0	0	0	0	0	0
136	1	28	0	2	14	4	1	3	1	1	0	0	1	1	0	0	0	0	0	0	0	0	0	4	4	0	0	0	0	0	0	0	0	0	0	0	0	0	0	0	0	0	0
137	0	36	0	12	5	1	0	3	2	1	0	0	1	1	0	1	0	0	1	1	1	0	0	2	2	1	1	0	0	0	0	0	0	0	0	0	0	0	0	0	0	0	0
138	0	30	0	2	14	4	0	3	2	2	0	0	1	0	0	0	0	0	0	0	0	0	0	2	2	0	0	0	0	1	2	0	0	0	0	0	0	0	0	0	0	0	0
139	0	30	0	2	8	2	0	3	2	1	0	0	1	1	0	1	0	0		1	1	0	0	1	1	1	1	0	0	0	0	0		0	0	0	0	0	0	0	0	0	0
140	1	28	0	4	8	2	1	2	2	1	0	1	1	1	0	1	0	0		1	1	0	0	1	1	1	1		0	0	0	0	0	0	0	0	0	0	0	0	0	0	0
141	0	38	1	8	14	4	0	3	2	2	0	0	1	0	0	2	0	0	2	1	1	0	0	4	8	4	2	0	0	0	0	0	0	0	0	0	0	0	0	0	0	0	0
142	1	34	0	8	11	3	0	3	2	1	0	0	1	0	0	1	0	0	1	1	1	0	0	4	4	2	1	0	0	0	0	0	0	0	0	0	0	0	0	0	0	0	0
143	0	40	1	12	11	3	0	3	2	2	0	0	1	0	0	2	0	0	2	1	1	0	0	8	4	1	2	0	0	0	0	0	0	0	0	0	0	0	0	0	0	0	0
144	0	37	0	7	14	4	0	3	2	1	0	0	1	1	0	4	0	0	4	1	1	0	0	4	4	2	4	0	0	0	0	0	0	0	0	0	0	0	0	0	0	0	0
145	1	30	0	3	14	4	0	3	1	1	0	0	1	0	0	1	0	0	1	1	1	0	0	4	8	4	1	0	0	0	0	0	0	0	0	0	0	0	0	0	0	0	0
146	0	33	0	2	8	2	0	3	2	2	0	0	1	1	0	0	0	0	0	0	0	0	0	2	1	0	0	0	0	2	1	0	0	0	0	0	0	0	0	0	0	0	0
147	0	41	1	13	11	3	0	2	3	1	0	0	1	1	0	0	0	0	0	0	0	0	0	0	0	0	0	0	0	0	0	0	0	0	0	0	0	0	0	0	0	0	0
148	0	48	1	22	8	2	0	3	4	2	0	1	2	1	0	1	0	0	1	1	1	0	0	1	1	1	1	0	0	1	1	0	0	0	0	0	0	0	0	0	0	0	0
149	1	23	0	3	8	2	0	3	1	1	0	0	1	1	0	0	0	0	0	0	0	0	0	1	1	0	0	0	0	0	0	0	0	0	0	0	0	0	0	0	0	0	0
150	0	52	1	30	8	2	0	3	3	1	1		3	0	0	50	0	0		1	1	0	0	4	0	0	25	0			0	1		0	0	0	25	0		0	0	0	0
151	1	50	1	27	8	2	0	3	4	2	0	0	1	0	0	1	0	0	1	1	1	0	0	0	0	0	1	0	0	1	1	0	0	0	0	0	0	0	0	0	0	0	0
152	0	51	1	29	14	4	0	3	4	2	0	0	1	0	0	1	0	0	1	1	1	0	0	0	0	0	1	0	0	0	0	0	0	0	0	0	0	0	0	0	0	0	0
153	0	47	1	26	5	1	0	2	1	1	0	1	1	0	0	0	0	0	0	0	0	0	0	4	0	0	0	0	0	2	15	0	0	0	0	0	0	0	0	0	0	0	0
154	1	38	1	24	8	2	0	3	1	1	1	1	2	0	0	2	0	0	4	1	1	0	0	25	4	1	2	2	1	4	0	0	0	0	0	1	0	0	0	0	0	0	0
155	1	47	1	20	8	2	0	3	3	2	0	1	1	0	0	0	0	0	0	0	0	0	0	1	2	0	0	0	0	1	2	0	0	0	0	0	0	0	0	0	0	0	0
156	1	32	0	7	11	3	0	3	2	2	0	0	1	1	0	1	0	0	1	1	1	0	0	1	1	1	1	0	0	1	1	0	0	0	0	0	0	0	0	0	0	0	0
157	1	40	1	12	14	4	0	3	3	1	0	0	1	0	0	2	0	0	2	1	1	0	0	4	4	2	2	0	0	0	0	0	0	0	0	0	0	0	0	0	0	0	0
158	0	50	1	20	14	4	1	2	1	1	0	0	1	1	0	1	0	0	2	1	1	0	0	1	1	1	1	1	1	1	1	0	0	0	0	0	0	0	0	0	0	0	0
159	1	28	0	3	8	2	0	2	2	1	0	0	1	0	0	0	0	0	0	0	0	0	0	8	8	0	0	0	0	0	0	0	0	0	0	0	0	0	0	0	0	0	0
160	0	36	0	6	8	2	0	3	3	2	0	0	1	1	0	2	0	0	2	1	1	0	0	8	8	1	2	0	0	0	0	0	0	0	0	0	0	0	0	0	0	0	0
161	0	45	1	17	8	2	0	3	2	2	0	0	1	1	0	1	0	0	1	1	1	0	0	2	2	0	1	0	0	0	0	0	0	0	0	0	0	0	0	0	0	0	0
162	1	48	1	22	14	4	0	3	4	1	0	0	1	1	0	1	0	0	1	1	1	0	0	2	2	1	1	0	0	2	2	0	0	0	0	0	0	0	0	0	0	0	0
163	0	38	1	8	11	3	0	3	2	2	0	0	1	1	0	1	0	0	1	1	1	0	0	8	8	2	1	0	0	0	0	0	0	0	0	0	0	0	0	0	0	0	0
164	0	53	1	27	8	2	0	3	2	1	0	1	1	0	0	1	0	0	1	1	1	0	0	1	1	1	1	0	0	1	1	0	0	0	0	0	0	0	0	0	0	0	0
165	1	30	0	4	15	4	1	3	1	1	0	0	1	1	0	0	0	0	0	0	0	0	0	1	1	0	0	0	0	2	2	0	0	0	0	0	0	0	0	0	0	0	0
166	1	50	1	39	11	3	1	1	4	2	0	0	1	0	0	0	0	0	0	0	0	0	0	4	4	0	0	0	0	2	2	0	0	0	0	0	0	0	0	0	0	0	0
167	1	27	0	2	8	2	0	3	1	1	0	0	1	0	0	0	0	0	0	0	0	0	0	8	4	0	0	0	0	0	0	0	0	0	0	0	0	0	0	0	0	0	0
168	1	28	0	2	14	4	0	3	1	1	0	0	1	0	0	0	0	0	0	0	0	0	0	4	4	0	0	0	0	0	0	0	0	0	0	0	0	0	0	0	0	0	0
169	0	35	0	12	8	2	0	3	2	2	0	0	1	1	1	0	0	0	0	0	0	0	0	0	4	0	0	0	0	0	2	0	0	0	0	0	0	0	0	0	0	2	0
170	1	47	1	22	8	2	0	3	2	1	0	0	1	0	0	1	0	0	1	1	1	0	0	1	1	1	1	0	0	2	2	0	0	0	0	0	0	0	0	0	0	0	0
171	1	30	0	9	11	3	1	3	3	3	0	0	1	1	0	0	0	0	0	0	0	0	0	1	0	0	0	0	0	4	0	0	0	0	0	0	0	0	0	0	0	0	0
172	1	48	1	28	14	4	0	2	1	1	0	0	1	1	0	1	0	0	1	1	1	0	0	4	4	1	1	0	0	0	0	0	0	0	0	0	0	0	0	0	0	0	0
173	0	34	0	4	11	3	0	3	1	1	0	0	1	1	0	0	0	0	0	0	0	0	0	4	8	1	0	0	0	0	0	0	0	0	0	0	0	0	0	0	0	0	0
174	1	35	0	2	8	2	0	3	1	1	0	0	1	1	0	0	0	0	0	0	0	0	0	0	0	2	0	0	0	2	4	0	0	0	0	0	0	0	0	0	0	0	0
175	0	30	0	6	8	2	0	2	3	3	0	0	1	0	0	0	0	0	0	0	0	0	0	4	1	0	0	0	0	15	15	0	0	0	0	0	0	0	0	0	0	0	0
176	0	32	0	10	8	2	1	2	3	3	0	1	2	0	0	0	0	0	0	0	0	0	0	25	0	0	0	0	0	25	25	0	0	0	0	0	0	0	0	0	0	0	0
177	0	23	0	4	8	2	0	3	2	1	0	0	1	0	0	2	2	0	8	1	1	0	1	4	2	4	2	4	2	4	1	2	1	8	1	2	0	0	0	0	0	0	0
178	1	24	0	4	8	2	0	3	2	1	0	0	1	0	0	4	0	0	4	1	1	0	0	4	4	4	4	0	0	4	4	4	0	4	0	0	0	0	0	0	0	0	0
179	1	31	0	10	8	2	1	1	3	3	0	1	1	0	0	0	0	0	0	0	0	0	0	0	25	0	0	0	0	25	25	0	0	0	0	1	0	0	0	0	0	0	0
180	1	47	1	25	5	1	1	1	3	1	0	0	1	0	0	0	0	0	0	0	0	0	0	0	0	0	0	0	0	0	0	0	0	0	0	0	0	0	0	0	0	0	0
181	1	30	0	11	8	2	0	3	3	1	0	0	1	0	0	8	3	25	38	1	1	1	1	2	25	4	4	2	2	0	0	1	1	2	2	2	4	0	0	0	0	25	25
182	0	31	0	11	8	2	0	3	3	2	0	0	1	1	0	8	3	16	35	1	1	1	1	2	25	4	4	4	2	0	0	1	1	2	2	4	4	4	4	8	8	8	8
183	1	27	0	6	8	2	1	3	2	2	0	0	2	0	0	2	1	1	5	1	1	1	1	0	2	1	1	1	0	8	0	0	0	0	1	0	1	0	0	0	1	0	0
184	1	36	0	13	8	2	1	2	3	1	0	0	1	0	0	0	0	0	0	0	0	0	0	0	0	0	0	0	0	0	0	0	0	0	0	0	0	0	0	0	0	0	0
185	1	33	0	15	8	2	1	1	3	1	0	0	2	0	0	0	0	0	0	0	0	0	0	0	0	1	0	0	0	2	2	0	0	0	0	1	0	0	0	0	0	0	0
186	0	39	1	16	8	2	1	3	3	1	0	0	1	0	0	0	0	0	0	0	0	0	0	0	0	0	0	0	0	8	8	0	0	0	0	0	0	0	0	0	0	0	0
187	1	50	1	28	5	1	1	2	3	1	0	0	1	0	0	0	0	0	0	0	0	0	0	0	0	0	0	0	0	0	0	0	0	0	0	0	0	0	0	0	0	0	0
188	1	28	0	8	8	2	0	2	2	2	0	0	2	0	0	0	0	0	0	0	0	0	0	0	0	0	0	0	0	0	0	0	0	0	0	0	0	0	0	0	0	0	0
189	0	32	0	7	8	2	0	3	3	1	0	0	1	0	0	0	0	0	0	0	0	0	0	2	2	0	0	0	0	4	2	0	0	0	0	0	0	0	0	0	0	0	0
190	1	35	0	13	8	2	1	2	2	2	0	0	2	0	0	1	0	3	4	1	1	1	0	2	1	4	1	0	0	1	2	0	0	0	0	2	0	0	0	0	1	4	2
191	1	29	0	7	8	2	0	3	2	1	0	0	1	0	0	0	0	0	0	0	0	0	0	0	2	0	0	0	0	2	2	0	0	0	0	0	0	0	0	0	0	0	0
192	1	42	1	20	5	1	1	1	3	1	0	0	1	0	0	8	0	0	8	1	1	0	0	8	8	8	8	0	0	8	8	0	0	0	0	0	0	0	0	0	0	0	0
193	0	43	1	20	8	2	1	1	3	1	0	0	1	0	0	8	0	0	8	1	1	0	0	8	8	8	8	0	0	8	8	0	0	0	0	0	0	0	0	0	0	0	0
194	0	29	0	1	8	2	0	2	2	1	0	0	1	0	0	4	1	0	5	1	1	0	1	4	15	4	4	0	2	4	2	0	0	0	1	2	0	0	0	0	0	0	0
195	1	28	0	8	8	2	0	2	2	3	0	0	2	0	0	5	1	0	6	1	1	0	1	25	25	4	4	0	1	0	0	0	1	0	0	1	1	0	0	0	0	0	0
196	1	34	0	13	8	2	1	2	3	1	0	0	2	0	0	0	0	0	0	0	0	0	0	4	8	0	0	0	0	25	8	0	0	0	0	0	0	0	0	0	0	0	0
197	0	28	0	7	8	2	1	2	2	1	0	0	1	0	0	2	0	0	2	1	1	0	0	0	2	2	2	0	0	15	15	0	0	0	0	0	0	0	0	0	0	0	0
198	0	34	0	10	8	2	1	1	3	2	0	0	1	0	0	8	0	0	8	1	1	0	0	8	8	8	8	0	0	8	8	0	0	0	0	0	0	0	0	0	0	0	0
199	1	33	0	10	8	2	1	1	3	1	0	0	1	0	0	8	0	0	8	1	1	0	0	8	8	8	8	0	0	8	8	0	0	0	0	0	0	0	0	0	0	0	0
200	1	26	0	3	8	2	0	3	2	2	0	0	1	0	1	0	0	0	0	0	0	0	0	1	1	0	0	0	0	1	1	0	0	0	0	0	0	0	0	0	0	0	0
201	1	43	1	20	5	1	1	3	4	3	0	0	3	0	0	4	1	0	5	1	1	0	1	4	0	0	4	0	0	2	0	0	0	0	1	2	0	0	0	0	0	0	0
202	0	48	1	20	8	2	1	3	4	3	0	0	2	0	0	1	0	0	1	1	1	0	0	0	4	0	0	0	0	4	4	0	0	0	0	2	1	0	0	0	0	0	0
203	1	32	0	5	8	2	1	3	3	2	0	0	2	0	0	0	0	0	0	0	0	0	0	0	0	0	0	0	0	2	2	0	0	0	0	0	0	0	0	2	0	0	0
204	1	30	0	7	8	2	1	3	3	2	0	1	1	0	0	0	0	0	0	0	0	0	0	0	25	0	0	0	0	0	25	0	0	0	0	0	0	0	0	0	0	0	0
205	1	35	0	14	8	2	0	1	3	1	0	0	1	0	0	0	0	0	0	0	0	0	0	0	0	0	0	0	0	0	0	0	0	0	0	0	0	0	0	0	0	0	0
206	0	38	1	16	8	2	0	3	1	2	0	0	1	0	0	0	0	0	0	0	0	0	0	0	0	0	0	0	0	0	0	0	0	0	0	0	0	0	0	0	0	0	0
207	1	42	1	17	5	1	1	3	3	2	0	0	1	0	1	0	0	0	0	0	0	0	0	0	2	4	0	0	0	0	0	0	0	0	0	0	0	0	0	0	0	0	0
208	1	36	0	15	11	3	1	3	3	1	0	0	2	0	0	0	0	0	0	0	0	0	0	0	2	0	0	0	0	0	0	0	0	0	0	0	0	0	0	0	0	0	0
209	0	28	0	8	8	2	0	2	2	2	0	0	2	0	0	0	0	0	0	0	0	0	0	0	0	0	0	0	0	0	0	0	0	0	0	0	0	0	0	0	0	0	0
210	1	24	0	2	8	2	1	2	2	2	0	0	1	0	0	8	0	0	18	1	1	0	0	0	1	2	4	8	4	2	2	2	0	1	0	8	4	2	1	0	0	0	0
211	0	38	1	2	8	2	1	3	3	1	1	0	1	0	0	0	0	0	0	0	0	0	0	0	0	0	0	0	0	0	0	0	0	0	0	0	0	0	0	0	0	0	0
212	1	32	0	9	8	2	1	2	2	1	0	0	1	0	0	0	0	0	0	0	0	0	0	1	1	0	0	0	0	2	2	0	0	0	0	0	0	0	0	0	0	0	0
213	1	22	0	1	8	2	1	1	1	1	0	0	1	0	0	0	0	0	0	0	0	0	0	1	2	0	0	0	0	0	0	0	0	0	0	0	0	0	0	0	0	0	0
214	1	28	0	5	5	1	0	2	2	2	0	1	1	0	0	0	0	0	0	0	0	0	0	0	0	0	0	0	0	0	0	0	0	0	0	0	0	0	0	0	0	0	0
215	1	38	1	13	8	2	0	1	2	1	0	0	1	0	0	0	0	0	0	0	0	0	0	4	4	0	0	0	0	4	4	0	0	0	0	0	0	0	0	0	0	0	0
216	1	21	0	2	8	2	0	3	1	2	0	0	1	0	0	1	0	0	2	1	1	0	0	1	4	0	0	1	1	1	1	0	0	0	0	1	1	0	0	0	0	0	0
217	0	26	0	3	5	1	0	3	2	3	0	0	1	1	1	0	0	0	0	0	0	0	0	0	0	0	0	0	0	0	0	0	0	0	0	0	0	0	0	0	0	0	0
218	0	29	0	3	8	2	1	3	2	1	0	0	2	1	0	0	0	0	0	0	0	0	0	1	2	2	0	0	0	0	4	0	0	0	0	1	0	0	0	0	0	0	0
219	1	42	1	18	8	2	1	3	2	1	0	1	1	0	0	2	0	0	2	1	1	0	0	1	2	2	2	0	0	2	2	0	0	0	0	0	0	0	0	0	0	0	0
220	0	42	1	17	8	2	0	2	4	1	0	0	1	0	0	0	0	0	0	0	0	0	0	2	1	0	0	0	0	0	0	0	0	0	0	0	0	0	0	0	0	0	0
221	0	30	0	3	8	2	1	3	3	2	0	1	2	1	0	2	0	0	2	1	1	0	0	0	0	0	2	0	1	0	0	0	0	0	0	2	0	0	0	0	0	0	0
222	0	33	0	8	8	2	0	1	3	1	0	0	1	0	0	0	0	0	0	0	0	0	0	1	2	0	0	0	0	2	2	0	0	0	0	0	0	0	0	0	0	0	0
223	1	30	0	8	8	2	0	3	2	1	0	0	1	1	0	0	0	0	0	0	0	0	0	8	4	0	0	0	0	0	1	1	0	0	0	0	0	0	0	0	0	0	0
224	0	35	0	10	8	2	0	2	2	1	0	0	1	0	0	1	0	0	2	1	1	0	0	1	2	1	1	1	0	2	4	0	0	0	0	0	0	0	0	0	0	0	0
225	1	48	1	10	5	1	1	1	3	2	0	0	1	0	0	1	0	0	1	1	1	0	0	0	0	0	1	0	0	0	0	0	0	0	0	0	0	0	0	0	0	0	0
226	0	29	0	1	8	2	0	3	3	2	0	1	1	1	0	10	8	10	33	1	1	1	1	2	4	2	2	1	2	4	2	4	8	4	0	4	8	4	2	4	8	4	2
227	1	33	0	12	5	1	0	3	3	2	0	0	1	0	0	4	0	0	4	1	1	0	0	0	0	4	4	0	0	0	0	0	0	0	0	0	0	0	0	0	0	0	0
228	0	38	1	12	5	1	0	3	3	3	0	0	1	0	0	0	0	0	0	0	0	0	0	0	4	4	0	0	0	0	0	0	0	0	0	0	0	0	0	0	0	0	0
229	1	38	1	19	5	1	1	2	1	2	0	0	2	1	0	0	0	0	0	0	0	0	0	25	25	0	0	0	0	25	25	0	0	0	0	0	0	0	0	0	0	0	0
230	1	25	0	4	8	2	1	3	1	1	0	0	1	0	0	0	0	0	0	0	0	0	0	8	8	0	0	0	0	15	15	0	0	0	0	0	0	0	0	0	0	0	0
231	1	35	0	13	8	2	1	2	3	2	0	0	1	0	0	1	0	0	1	1	1	0	0	1	1	1	1	0	0	1	1	0	0	0	0	0	0	0	0	0	0	0	0
232	0	43	1	16	8	2	1	2	3	2	0	0	1	0	0	0	0	0	0	0	0	0	0	1	1	0	0	0	0	1	1	0	0	0	0	0	0	0	0	0	0	0	0
233	1	38	1	16	5	1	1	2	3	2	0	0	1	0	0	0	0	0	0	0	0	0	0	0	1	0	0	0	0	1	1	0	0	0	0	0	0	0	0	0	0	0	0
234	1	38	1	19	5	1	1	1	3	1	0	0	1	0	0	16	8	23	77	1	1	1	1	4	4	1	8	15	8	4	4	8	4	0	4	8	8	15	15	8	8	0	15
235	0	38	1	19	5	1	1	1	1	1	0	1	1	0	0	8	0	0	23	1	1	0	0	4	4	1	8	15	0	4	4	0	0	0	0	0	0	0	0	0	0	15	0
236	1	47	1	23	8	2	1	2	2	1	0	0	1	0	0	0	0	0	0	0	0	0	0	2	4	1	0	0	0	0	2	0	0	0	0	0	0	0	0	0	0	0	0
237	1	19	0	1	8	2	0	1	1	1	0	0	2	0	0	25	0	0	25	1	1	0	0	1	1	25	25	0	0	1	1	0	0	0	0	0	0	0	0	0	0	0	0
238	0	22	0	1	8	2	0	1	1	1	0	0	1	0	0	25	0	0	25	1	1	0	0	1	1	4	25	0	0	1	1	0	0	0	0	0	0	0	0	0	0	0	0
239	0	28	0	4	11	3	1	3	1	2	0	0	1	1	0	0	0	0	0	0	0	0	0	4	4	0	0	0	0	25	25	0	0	0	0	0	0	0	0	0	0	0	0
240	0	26	0	6	8	2	1	3	2	2	0	0	2	0	0	0	0	0	0	0	0	0	0	4	2	0	0	0	0	4	4	0	0	0	0	0	0	0	0	0	0	0	0
241	1	25	0	3	8	2	1	3	2	2	0	0	2	0	0	0	0	0	0	0	0	0	0	4	2	0	0	0	0	4	4	0	0	0	0	0	0	0	0	0	0	0	0
242	1	27	0	6	8	2	1	3	2	2	0	0	2	0	0	0	0	0	0	0	0	0	0	4	2	0	0	0	0	4	0	0	0	0	0	0	0	0	0	0	0	0	0
243	0	25	0	2	8	2	1	2	1	1	0	0	1	0	0	0	0	0	0	0	0	0	0	4	4	0	0	0	0	8	8	0	0	0	0	0	0	0	0	0	0	0	0
244	0	51	1	21	8	2	1	3	3	1	0	0	1	0	0	0	0	0	0	0	0	0	0	8	8	0	0	0	0	15	15	0	0	0	0	0	0	0	0	0	0	0	0
245	1	46	1	22	8	2	1	2	2	1	0	1	1	0	0	0	0	0	0	0	0	0	0	4	2	0	0	0	0	4	2	0	0	0	0	0	0	0	0	0	0	0	0
246	0	24	0	2	11	3	1	2	1	2	0	0	1	0	0	0	0	0	0	0	0	0	0	4	4	4	0	0	0	4	4	0	0	0	0	0	0	0	0	0	0	0	0
247	0	39	1	19	8	2	0	3	3	2	0	0	2	1	0	0	0	0	1	1	0	0	0	4	0	0	0	1	1	0	0	0	0	0	0	0	0	0	0	0	0	0	0
248	1	38	1	19	8	2	0	3	3	2	0	0	2	0	0	0	0	0	0	0	0	0	0	4	4	0	0	0	0	1	1	0	0	0	0	1	0	0	0	0	0	0	0
249	1	45	1	24	5	1	1	2	4	1	0	0	2	0	0	4	0	0	4	1	1	0	0	0	0	1	4	0	0	4	8	0	0	0	0	0	0	0	0	0	0	0	0
250	0	45	1	24	5	1	1	2	4	2	0	0	1	0	0	4	0	0	6	1	1	0	0	0	0	1	4	2	0	0	2	8	0	0	0	0	0	0	0	0	0	0	0
251	1	44	1	23	5	1	1	3	3	1	0	1	2	0	0	25	3	0	32	1	1	0	1	0	0	0	25	4	4	1	1	0	2	0	1	2	0	0	0	0	0	0	0
252	0	32	0	4	8	2	1	2	3	1	0	0	3	0	0	0	0	0	0	0	0	0	0	1	0	0	0	0	0	0	0	0	0	0	0	0	0	0	0	0	0	0	0
253	0	54	1	27	5	1	1	1	3	2	0	0	2	0	0	0	0	0	0	0	0	0	0	0	0	4	0	0	1	0	0	0	0	1	0	1	0	0	0	0	0	0	0
254	1	30	0	9	8	2	0	2	2	1	0	1	2	0	0	25	3	1	31	1	1	1	1	4	4	8	25	2	0	4	2	1	1	2	2	8	0	0	0	0	1	0	0
255	0	26	0	3	8	2	1	3	2	2	0	0	1	0	0	1	0	0	1	1	1	0	0	2	2	1	1	0	0	1	1	0	0	0	0	0	0	0	0	0	0	0	0
256	0	26	0	4	11	3	1	2	2	1	0	0	3	1	1	0	0	0	0	0	0	0	0	0	1	4	0	0	0	0	0	0	0	0	0	0	0	0	0	0	0	0	0
257	1	51	1	27	8	2	1	2	4	1	0	1	1	0	0	5	1	0	6	1	1	0	1	0	0	0	4	0	0	0	0	0	0	0	1	0	1	0	0	0	0	0	0
258	0	39	1	10	8	2	0	3	3	1	1	1	2	0	0	0	0	0	0	0	0	0	0	0	0	0	0	0	0	0	0	0	0	0	0	0	0	0	0	0	0	0	0
259	0	39	1	12	8	2	0	2	3	1	0	0	1	0	0	1	0	0	1	1	1	0	0	0	0	1	1	0	0	1	1	0	0	0	0	0	0	0	0	0	0	0	0
260	1	39	1	17	8	3	0	2	2	1	0	0	1	0	0	2	0	0	2	1	1	0	0	1	2	1	2	0	0	2	1	0	0	0	0	0	0	0	0	0	0	0	0
261	0	39	1	3	5	1	0	2	4	1	0	0	1	0	0	2	0	0	2	1	1	0	0	1	1	2	2	0	0	1	1	0	0	0	0	0	0	0	0	0	0	0	0
262	1	43	1	2	5	1	1	2	4	1	0	0	1	0	0	0	0	0	0	0	0	0	0	2	2	0	0	0	0	4	4	0	0	0	0	0	0	0	0	0	0	0	0
263	0	27	0	4	8	2	1	1	2	1	0	0	1	0	0	0	0	0	0	0	0	0	0	0	0	0	0	0	0	0	0	0	0	0	0	0	0	0	0	0	0	0	0
264	0	27	0	4	8	2	1	1	2	1	0	0	1	0	0	0	0	0	0	0	0	0	0	0	0	0	0	0	0	0	0	0	0	0	0	0	0	0	0	0	0	0	0
265	0	36	0	12	8	2	0	3	3	1	0	0	2	0	0	0	0	0	0	0	0	0	0	0	0	0	0	0	0	0	0	0	0	0	0	0	0	0	0	0	0	0	0
266	0	25	0	1	8	2	0	3	2	1	0	0	1	0	0	0	0	0	0	0	0	0	0	1	1	0	0	0	0	0	1	0	0	0	0	0	0	0	0	0	0	0	0
267	1	25	0	14	8	2	1	2	1	2	0	0	2	1	1	25	0	4	29	1	1	1	0	4	4	25	25	0	0	4	8	0	0	0	0	0	0	0	0	0	4	0	0
268	1	27	0	5	8	2	0	1	1	1	0	0	1	0	0	0	0	0	0	0	0	0	0	25	25	0	0	0	0	25	25	0	0	0	0	0	0	0	0	0	0	0	0
269	0	42	1	21	5	1	0	3	3	2	0	0	2	0	0	2	0	0	4	1	1	0	0	2	4	2	2	2	2	0	1	2	0	2	0	0	0	0	0	0	0	0	0
270	1	40	1	21	5	1	0	3	2	1	0	0	2	0	0	4	4	0	12	1	1	0	1	4	2	2	4	4	2	0	0	0	4	0	0	0	0	0	0	0	0	0	0
271	0	22	0	2	11	3	0	3	2	1	0	0	1	0	0	0	0	0	0	0	0	0	0	1	0	0	0	0	0	0	0	0	0	0	0	0	0	0	0	0	0	0	0
272	0	27	0	5	8	2	0	2	2	2	0	0	1	1	0	0	0	0	0	0	0	0	0	25	25	0	0	0	0	25	25	0	0	0	0	0	0	0	0	0	0	0	0
273	1	30	0	8	5	1	0	2	2	2	0	0	2	0	0	4	4	0	12	1	1	0	1	8	8	4	4	4	4	8	8	0	4	0	0	0	0	0	0	0	0	0	0
274	0	49	1	12	8	2	1	2	4	1	1	0	1	0	0	0	0	0	0	0	0	0	0	0	0	0	0	0	0	4	4	0	0	0	0	0	0	0	0	0	0	0	0
275	1	27	0	5	11	3	1	1	2	1	0	1	1	1	0	0	0	0	0	0	0	0	0	8	8	0	0	0	0	15	15	0	0	0	0	0	0	0	0	0	0	0	0
276	1	43	1	19	8	2	1	2	2	2	0	0	1	0	0	12	5	6	27	1	1	1	1	2	4	2	8	4	1	1	2	1	1	0	4	2	4	0	1	4	2	1	4
277	0	48	1	1	8	2	1	3	3	1	0	0	1	1	0	4	0	0	6	1	1	0	0	1	1	4	4	2	2	8	8	0	0	0	0	0	0	0	0	0	0	0	0
278	1	45	1	1	8	2	1	1	3	1	0	0	1	1	0	4	0	0	6	1	1	0	0	1	1	4	4	2	2	8	8	0	0	0	0	0	0	0	0	0	0	0	0
279	0	43	1	34	8	2	1	1	3	2	0	0	2	0	0	0	0	0	0	0	0	0	0	0	1	0	0	0	0	1	1	0	0	0	0	0	0	0	0	0	0	0	0
280	1	40	1	17	8	2	1	1	3	1	0	0	1	0	0	0	0	0	1	1	0	0	0	4	4	0	0	1	0	2	4	0	0	0	0	8	0	0	0	0	0	0	0
281	1	35	0	12	8	2	1	1	2	2	0	0	1	1	0	0	0	0	0	0	0	0	0	2	8	1	0	0	0	1	1	0	0	0	0	0	0	0	0	0	0	0	0
282	0	45	1	20	8	2	1	1	1	2	0	0	1	0	0	0	0	0	0	0	0	0	0	0	0	0	0	0	0	25	0	0	0	0	0	0	0	0	0	0	0	0	0
283	1	49	1	24	8	2	1	1	1	1	0	1	2	0	0	0	0	0	1	1	0	0	0	0	0	0	0	1	0	0	0	0	0	0	0	0	0	0	0	0	0	0	0
284	0	42	1	16	8	2	1	1	4	2	1	1	1	0	0	0	0	1	1	1	0	1	0	0	1	0	0	0	0	2	4	0	0	0	0	0	0	0	0	1	0	1	1
285	1	46	1	12	5	1	1	1	2	1	1	0	1	0	0	0	0	0	0	0	0	0	0	4	4	0	0	0	0	4	4	0	0	0	0	0	0	0	0	0	0	0	0
286	0	28	0	2	11	3	1	3	2	3	0	1	2	1	1	0	0	0	0	0	0	0	0	2	2	0	0	0	0	4	4	0	0	0	0	0	0	0	0	0	0	0	0
287	1	51	1	30	8	2	1	1	3	1	0	1	2	0	0	2	0	0	3	1	1	0	0	0	0	1	2	1	0	2	0	0	0	0	0	0	0	0	0	0	0	0	0
288	0	45	1	20	8	2	1	3	2	3	0	1	1	0	0	10	1	6	22	1	1	1	1	2	4	2	8	4	1	1	2	0	0	1	1	2	2	1	1	4	4	0	2
289	1	46	1	20	8	2	1	1	2	1	0	1	1	0	1	3	1	0	5	1	1	0	1	0	1	1	1	1	1	2	2	1	1	0	0	2	2	0	0	0	0	0	0
290	0	50	1	25	11	3	1	3	3	1	1	0	2	0	0	0	0	0	0	0	0	0	0	2	2	0	0	0	0	1	2	0	0	0	0	0	0	0	0	0	0	0	0
291	0	48	1	20	11	3	1	3	3	2	0	1	1	0	1	3	1	2	7	1	1	1	1	0	2	4	2	1	1	4	4	1	1	0	0	1	1	0	0	0	0	1	2
292	1	38	1	15	8	2	0	2	2	2	0	0	1	0	0	0	0	0	0	0	0	0	0	4	4	0	0	0	0	25	25	0	0	0	0	0	0	0	0	0	0	0	0
293	0	40	1	20	11	3	0	3	3	2	0	0	2	0	0	4	4	2	13	1	1	1	1	15	15	2	2	2	2	4	4	2	2	2	2	2	2	1	1	1	1	1	1
294	1	28	0	4	8	2	1	2	2	1	0	0	1	0	0	0	0	0	0	0	0	0	0	1	1	0	0	0	0	2	2	0	0	0	0	0	0	0	0	0	0	0	0
295	0	21	0	1	11	3	0	3	1	1	1	1	2	1	1	0	0	0	0	0	0	0	0	0	0	0	0	0	0	2	1	0	0	0	0	0	0	0	0	0	0	0	0
296	1	28	0	1	11	3	0	3	2	3	1	1	3	1	1	16	16	0	40	1	1	0	1	8	0	0	8	8	8	8	0	0	8	0	8	0	8	0	8	8	0	0	0
297	0	24	0	1	11	3	0	2	1	3	0	0	1	1	0	0	0	0	0	0	0	0	0	0	0	0	0	0	25	25	0	0	0	0	0	0	0	0	0	0	0	0	0
298	0	36	0	8	14	4	0	2	2	1	0	0	1	0	0	2	0	0	3	1	1	0	0	2	0	2	2	1	1	2	0	0	0	0	0	0	0	0	0	0	0	0	0
299	0	42	1	8	15	4	1	2	4	3	1	0	2	1	1	8	2	0	11	1	1	0	1	1	2	2	4	1	1	1	1	0	1	0	1	2	4	0	0	0	0	0	0
300	0	25	0	13	11	3	0	3	1	1	0	0	1	1	0	0	0	0	0	0	0	0	0	2	1	0	0	0	0	0	0	0	0	0	0	0	0	0	0	0	0	0	0
301	0	33	0	1	14	4	0	3	1	1	0	1	3	1	0	1	0	0	1	1	1	0	0	4	2	1	1	0	0	8	4	0	0	0	0	0	0	0	0	0	0	0	0
302	0	32	0	6	14	4	1	3	3	1	0	0	1	0	0	0	0	0	0	0	0	0	0	0	1	0	0	0	0	0	0	0	0	0	0	0	0	0	0	0	0	0	0
303	1	27	0	4	11	3	0	2	1	1	0	0	1	0	0	0	0	0	0	0	0	0	0	1	4	1	0	0	0	4	8	0	0	0	0	0	0	0	0	0	0	0	0
304	0	40	1	20	8	2	0	1	2	2	0	0	1	0	0	2	2	2	8	1	1	1	1	1	1	1	1	1	1	1	1	1	1	1	1	1	1	1	1	1	1	1	1
305	1	29	0	4	8	2	0	1	1	1	0	0	1	1	0	3	2	2	9	1	1	1	1	4	4	1	1	1	1	2	2	1	1	2	1	1	2	1	1	1	1	1	1
306	0	28	0	2	8	2	0	2	2	1	0	0	1	1	0	0	0	0	0	0	0	0	0	0	0	0	0	0	0	0	0	0	0	0	0	0	0	0	0	0	0	0	0
307	0	28	0	3	11	3	1	2	1	1	0	0	1	1	0	4	6	4	19	1	1	1	1	2	0	1	2	4	2	1	2	2	4	2	2	4	2	1	0	2	4	1	0
308	0	30	0	5	8	2	0	3	1	3	0	0	2	1	0	4	0	0	4	1	1	0	0	4	4	2	4	0	0	2	2	0	0	0	0	0	0	0	0	2	0	0	0
309	0	34	0	2	11	3	1	3	3	3	0	1	1	1	1	0	0	0	0	0	0	0	0	2	2	4	0	0	0	0	0	0	0	0	0	0	0	0	0	0	0	0	0
310	1	24	0	3	11	3	0	1	1	1	0	0	1	1	1	4	0	0	4	1	1	0	0	0	1	2	4	0	0	0	0	0	0	0	0	0	0	0	0	0	0	0	0
311	1	23	0	1	8	2	0	3	2	1	0	0	2	1	0	4	0	6	10	1	1	1	0	4	0	0	4	0	0	4	0	0	0	0	0	0	0	0	0	0	4	0	2
312	1	29	0	5	11	3	1	1	2	1	0	0	2	1	0	4	0	0	5	1	1	0	0	0	25	4	4	1	1	4	4	0	0	1	0	0	0	0	0	0	0	0	0
313	1	26	0	1	14	4	0	1	1	1	0	0	1	1	0	0	0	1	1	1	0	1	0	15	15	0	0	0	0	15	15	0	0	0	0	0	0	0	0	0	0	1	1
314	1	31	0	8	8	2	1	1	2	1	0	0	1	1	0	0	0	0	0	0	0	0	0	15	15	0	0	0	0	15	15	0	0	0	0	0	0	0	0	0	0	0	0
315	0	30	0	12	8	2	0	3	1	1	0	0	1	0	0	0	0	0	0	0	0	0	0	0	0	0	0	0	2	0	0	0	0	0	0	0	0	0	0	0	0	0	0
316	0	21	0	1	11	3	0	1	1	1	0	0	1	0	0	0	0	0	0	0	0	0	0	0	0	0	0	0	0	2	0	0	0	0	0	0	0	0	0	0	0	0	0
317	0	30	0	2	8	2	1	2	2	1	0	0	1	0	0	0	0	0	0	0	0	0	0	0	0	0	0	0	0	2	15	0	0	0	0	0	0	0	0	0	0	0	0
318	1	26	0	2	8	2	1	2	2	1	0	0	2	0	0	1	0	6	7	1	1	1	0	2	2	1	1	0	0	1	1	0	0	0	0	0	0	0	0	0	4	0	2
319	1	21	0	2	11	3	0	1	1	1	0	0	1	0	0	2	3	2	8	1	1	1	1	0	0	0	0	1	4	2	1	25	2	4	1	0	2	0	2	1	2	4	0
320	0	30	0	1	8	2	1	2	1	1	0	1	2	1	1	0	0	0	0	0	0	0	0	0	0	0	0	0	0	0	0	0	0	0	0	0	0	0	0	0	0	0	0
321	1	30	0	7	14	4	1	3	2	1	0	1	2	1	1	1	0	0	1	1	1	0	0	0	1	1	1	0	0	1	1	0	0	0	0	0	0	0	0	0	0	0	0
322	1	22	0	1	5	1	1	3	1	1	0	0	3	1	1	2	9	16	35	1	1	1	1	0	1	1	2	4	2	2	2	2	1	4	8	2	0	4	8	2	1	0	15
323	1	26	0	1	8	2	0	1	1	2	0	0	1	0	0	0	0	0	0	0	0	0	0	2	2	0	0	0	0	1	1	0	0	0	0	0	0	0	0	0	0	0	0
324	0	27	0	1	11	3	0	3	2	1	0	1	1	0	0	0	0	0	0	0	0	0	0	1	1	0	0	0	0	25	8	0	0	0	0	0	0	0	0	0	0	0	0
325	0	44	1	14	11	3	1	3	3	3	1	1	1	1	1	3	0	1	9	1	1	1	0	2	4	4	2	4	4	4	2	2	0	1	0	2	1	1	1	0	1	1	0
326	1	25	0	7	8	2	1	2	2	1	0	0	1	1	0	1	0	2	3	1	1	1	0	2	4	0	1	0	0	4	4	1	0	0	0	0	0	0	0	0	1	0	1
327	0	34	0	4	15	4	0	3	3	3	1	0	2	1	1	0	0	4	4	1	0	1	0	1	2	0	0	0	0	1	1	0	0	0	0	0	0	0	0	0	4	0	0
328	1	28	0	1	14	4	1	1	1	1	1	1	2	1	1	0	0	0	40	1	0	0	0	25	0	25	0	25	0	25	0	25	0	25	0	15	0	15	0	8	0	25	0
329	1	43	1	10	8	2	0	2	2	2	1	0	1	0	0	0	0	0	0	0	0	0	0	2	1	0	0	0	0	0	1	0	0	0	0	0	0	0	0	0	0	0	0
330	0	30	0	6	8	2	0	3	2	1	0	0	2	0	0	0	0	0	0	0	0	0	0	2	4	0	0	0	0	2	4	0	0	0	0	0	0	0	0	0	0	0	0
331	1	27	0	1	15	4	1	2	1	2	0	0	1	0	0	0	0	0	0	0	0	0	0	8	15	0	0	0	0	8	8	0	0	0	0	0	0	0	0	0	0	0	0
332	1	20	0	2	8	2	0	3	1	1	0	0	2	1	1	19	30	30	98	1	1	1	1	4	4	4	4	4	4	4	4	4	15	15	15	15	15	15	15	15	15	15	15
333	0	23	0	4	8	2	0	3	2	1	0	0	1	0	0	6	10	0	18	1	1	0	1	4	2	4	4	2	4	2	4	1	2	1	8	1	2	0	0	0	0	0	0
334	0	31	0	1	11	3	0	3	3	3	0	0	1	1	0	0	0	0	0	0	0	0	0	4	8	0	0	0	4	4	0	0	0	0	0	0	0	0	0	0	0	0	0
335	0	26	0	12	8	2	0	3	3	2	0	1	2	1	1	0	0	0	4	1	0	0	0	8	0	0	0	4	8	0	0	0	0	0	0	0	0	0	0	1	0	25	0
336	1	38	1	4	8	2	0	1	2	2	0	0	1	1	0	0	0	0	0	0	0	0	0	4	4	0	0	0	0	4	4	0	0	0	0	0	0	0	0	0	0	0	0
337	1	43	1	22	8	2	1	1	3	2	1	1	2	0	0	0	0	0	0	0	0	0	0	2	2	0	0	0	0	1	2	0	0	0	0	0	0	0	0	0	0	0	0
338	0	43	1	18	11	3	1	3	4	1	0	0	1	0	0	6	0	0	6	1	1	0	0	4	4	4	4	0	0	8	8	0	0	0	0	0	2	0	0	0	0	0	0
339	0	50	1	2	8	2	1	1	2	2	0	0	1	0	0	2	0	0	3	1	1	0	0	1	1	2	2	1	0	4	2	0	0	0	0	1	0	0	0	0	0	0	0
340	0	40	1	12	11	3	1	3	3	3	1	0	1	1	1	0	0	0	0	0	0	0	0	2	4	1	0	0	0	1	1	0	0	0	0	0	0	0	0	0	0	0	0
341	0	45	1	21	8	2	1	3	2	3	0	1	1	1	0	0	0	0	0	0	0	0	0	0	0	0	0	0	0	0	1	25	0	0	0	1	0	0	0	0	0	0	0
342	0	45	1	20	8	2	1	1	4	3	0	1	1	0	0	0	0	0	0	0	0	0	0	4	8	0	0	0	0	15	15	0	0	0	0	0	0	0	0	0	0	0	0
343	1	41	1	3	8	2	1	1	4	2	0	0	1	0	0	0	0	0	0	0	0	0	0	1	0	0	0	0	0	1	4	0	0	0	0	0	0	0	0	0	0	0	0
344	0	47	1	24	8	2	1	1	4	1	0	0	1	1	0	1	0	0	2	1	1	0	0	4	2	1	1	1	1	2	2	0	0	0	0	0	0	0	0	0	0	0	0
345	1	44	1	23	8	2	1	1	4	1	0	0	1	1	0	1	0	0	2	1	1	0	0	4	2	1	1	1	1	2	4	0	0	0	0	0	0	0	0	0	0	0	0
346	0	30	0	2	15	4	1	3	1	1	0	0	1	1	0	4	2	4	12	1	1	1	1	1	2	1	2	1	2	2	1	2	1	2	1	2	2	1	2	1	2	1	2
347	0	43	1	1	8	2	1	3	4	3	0	1	1	0	0	0	0	0	0	0	0	0	0	0	0	0	0	0	0	1	2	0	0	0	0	0	0	0	0	0	0	0	0
348	1	28	0	6	11	3	1	3	3	2	0	1	3	1	1	1	0	0	1	1	1	0	0	25	8	0	1	0	0	25	2	0	0	0	0	0	0	0	0	0	0	0	0
349	1	28	0	1	11	3	1	1	2	1	0	0	2	0	0	0	0	0	0	0	0	0	0	2	0	0	0	0	0	0	0	0	0	0	0	0	0	0	0	0	0	0	0
350	0	56	1	13	11	3	1	3	2	1	0	0	1	0	0	0	0	0	0	0	0	0	0	0	0	0	0	0	0	0	0	0	0	0	0	0	0	0	0	0	0	0	0
351	1	46	1	23	11	3	1	1	4	1	0	0	1	0	0	1	0	0	1	1	1	0	0	1	0	0	0	0	0	2	4	0	0	0	0	0	1	0	0	0	0	0	0
352	0	47	1	23	11	3	1	2	4	3	0	0	1	0	0	0	0	0	1	1	0	0	0	2	1	0	0	1	1	4	2	0	0	0	0	0	0	0	0	0	0	0	0
353	0	52	1	10	11	3	1	2	2	2	1		1	0	0	0	0	15	15	1	0	1	0	2	0	0	0	0	0	2	2	0	0	0	0	0	0	0	0	8	15	0	0
354	0	32	0	4	14	4	1	3	2	3	0	0	1	0	0	0	0	0	0	0	0	0	0	8	15	0	0	0	0	15	15	0	0	0	0	0	0	0	0	0	0	0	0
355	0	47	1	23	8	2	1	3	4	2	0	1	1	0	0	0	0	0	0	0	0	0	0	4	4	0	0	0	0	4	4	0	0	0	0	0	0	0	0	0	0	0	0
356	0	47	1	23	8	2	1	3	4	2	0	1	1	0	0	0	0	0	0	0	0	0	0	4	4	0	0	0	0	4	4	0	0	0	0	0	0	0	0	0	0	0	0
357	0	49	1	23	8	2	1	3	4	2	0	1	1	1	0	0	0	0	0	0	0	0	0	4	4	0	0	0	0	4	4	0	0	0	0	0	0	0	0	0	0	0	0
358	0	30	0	1	15	4	1	3	1	1	1	1	1	1	0	3	3	1	8	1	1	1	1	0	1	0	1	0	1	0	1	0	1	1	2	1	2	1	1	0	1	1	0
359	1	33	0	10	5	1	0	1	3	1	0	0	2	0	0	0	0	0	0	0	0	0	0	2	1	0	0	0	0	1	1	0	0	0	0	0	0	0	0	0	0	0	0
360	1	28	0	3	15	4	1	2	1	1	0	0	1	0	0	0	0	0	0	0	0	0	0	2	1	0	0	0	0	1	1	0	0	0	0	0	0	0	0	0	0	0	0
361	1	28	0	2	15	4	1	2	1	1	0	0	2	0	0	0	0	0	0	0	0	0	0	1	0	0	0	0	0	0	1	0	0	0	0	0	0	0	0	0	0	0	0
362	0	27	0	2	15	4	1	3	1	1	0	0	2	0	0	0	0	0	0	0	0	0	0	0	0	0	0	0	0	0	1	0	0	0	0	0	0	0	0	0	0	0	0
363	0	33	0	11	11	3	1	1	2	1	0	0	1	0	0	0	0	0	0	0	0	0	0	0	0	0	0	0	0	0	0	0	0	0	0	0	0	0	0	0	0	0	0
364	1	30	0	1	15	4	1	1	1	1	0	0	1	0	0	2	2	2	9	1	1	1	1	0	1	0	1	1	1	2	1	2	1	2	1	2	1	2	1	2	1	2	1
365	1	24	0	2	11	3	1	2	1	1	0	0	1	0	0	2	0	0	2	1	1	0	0	1	2	1	2	0	0	8	0	2	0	0	0	0	0	0	0	0	0	0	0
366	1	48	1	22	8	3	1	1	3	2	0	1	1	0	0	0	0	0	0	0	0	0	0	2	2	0	0	0	0	4	4	0	0	0	0	0	0	0	0	0	0	0	0
367	0	35	0	9	8	2	1	3	2	3	0	1	1	0	0	0	0	0	0	0	0	0	0	0	4	4	0	0	0	0	0	0	0	0	0	0	0	0	0	0	0	0	0
368	0	42	1	18	8	2	1	3	3	3	0	0	1	1	0	0	0	0	0	0	0	0	0	0	0	0	0	0	0	0	0	0	0	0	0	0	0	0	0	0	0	0	0
369	1	29	0	1	15	4	1	2	1	1	0	0	1	0	0	3	2	4	12	1	1	1	1	0	1	1	2	1	2	1	2	2	1	2	1	2	1	2	1	2	2	1	2
370	0	48	1	22	8	2	1	1	4	2	0	1	1	0	0	0	0	0	0	0	0	0	0	0	0	0	0	0	0	0	0	0	0	0	0	0	0	0	0	0	0	0	0
371	1	46	1	20	8	2	1	1	4	1	0	1	1	0	0	0	0	0	0	0	0	0	0	0	0	0	0	0	0	0	0	0	0	0	0	0	0	0	0	0	0	0	0
372	1	49	1	21	8	2	1	1	4	1	0	1	1	0	0	0	0	0	0	0	0	0	0	0	0	0	0	0	0	0	1	0	0	0	0	0	0	0	0	0	0	0	0
373	0	51	1	12	11	3	1	3	2	3	0	0	1	1	0	0	0	0	0	0	0	0	0	1	1	0	0	0	0	1	1	0	0	0	0	0	0	0	0	0	0	0	0
374	0	52	1	28	5	1	0	3	3	2	0	1	1	1	0	0	0	0	0	0	0	0	0	4	4	0	0	0	0	8	8	0	0	0	0	0	0	0	0	0	0	0	0
375	0	38	1	2	8	2	1	1	2	1	0	0	1	0	0	0	0	0	0	0	0	0	0	0	0	0	0	0	0	2	2	0	0	0	0	0	0	0	0	0	0	0	0
376	1	48	1	22	8	2	1	1	3	1	0	0	1	0	0	0	0	0	0	0	0	0	0	0	0	0	0	0	0	4	0	0	0	0	0	0	0	0	0	0	0	0	0
377	0	29	0	2	15	4	1	3	3	1	0	0	1	0	0	4	3	0	9	1	1	0	1	4	2	4	4	2	4	2	2	4	2	8	1	2	0	0	0	0	0	0	0
378	0	55	1	30	8	2	1	1	1	1	0	1	1	0	0	0	0	0	0	0	0	0	0	0	0	0	0	0	0	1	1	0	0	0	0	0	0	0	0	0	0	0	0
379	1	40	1	20	11	3	1	2	4	1	0	1	1	0	0	0	0	0	0	0	0	0	0	0	0	2	0	0	0	2	4	0	0	0	0	0	0	0	0	0	0	0	0
380	1	40	1	20	11	3	1	2	4	1	0	1	1	0	0	0	0	0	0	0	0	0	0	0	0	2	0	0	0	2	4	0	0	0	0	0	0	0	0	0	0	0	0
381	0	40	1	11	11	3	0	2	3	2	0	0	2	0	0	4	3	5	16	1	1	1	1	2	1	2	4	2	1	2	4	2	1	2	2	2	0	2	2	1	4	2	1
382	0	30	0	1	11	3	1	3	1	1	0	0	1	1	0	2	2	1	5	1	1	1	1	1	0	1	1	0	1	0	1	0	1	0	1	0	1	0	1	0	1	1	0
383	0	29	0	1	15	4	1	3	1	1	0	0	1	0	0	3	4	4	13	1	1	1	1	0	1	2	1	1	2	1	2	1	2	1	2	1	2	1	2	1	2	1	2
384	0	29	0	1	15	4	1	3	1	1	0	1	1	0	0	3	2	3	11	1	1	1	1	1	2	1	2	1	2	1	2	1	1	2	1	2	1	2	1	2	1	2	2
385	0	29	0	1	15	4	1	3	1	1	0	0	1	0	0	4	3	3	12	1	1	1	1	0	1	2	2	1	1	1	2	2	1	2	2	1	2	1	2	1	2	1	1
386	1	29	0	1	15	4	1	2	1	1	0	0	1	1	0	1	2	1	7	1	1	1	1	0	1	0	0	1	2	1	0	1	2	1	0	1	1	2	1	1	0	1	1
387	1	43	1	1	8	2	1	2	4	1	0	0	1	0	0	1	0	0	1	1	1	0	0	0	0	1	1	0	0	1	1	0	0	1	0	1	0	0	0	0	0	0	0
388	1	48	1	24	8	2	1	1	1	1	0	1	1	0	0	0	0	0	0	0	0	0	0	0	0	0	0	0	0	0	0	0	0	0	0	0	0	0	0	0	0	0	0
389	1	48	1	24	11	3	1	1	3	1	0	0	2	0	0	1	0	0	1	1	1	0	0	2	1	0	1	0	0	1	1	0	0	0	0	0	0	0	0	0	0	0	0
390	0	35	0	5	15	4	1	3	1	1	1	0	1	1	0	1	0	0	2	1	1	0	0	0	1	1	1	0	1	1	0	1	0	1	0	1	0	1	0	1	0	1	0
391	1	47	1	24	8	2	1	1	2	1	0	1	2	0	0	0	0	0	0	0	0	0	0	0	0	0	0	0	0	0	0	0	0	0	0	0	0	0	0	0	0	0	0
392	1	45	1	20	8	2	1	1	3	1	0	0	1	0	0	0	0	0	0	0	0	0	0	1	1	0	0	0	0	1	2	0	0	0	0	0	0	0	0	0	0	0	0
393	1	47	1	23	8	2	1	1	4	1	0	0	1	0	0	0	0	0	0	0	0	0	0	1	1	0	0	0	0	0	1	0	0	0	0	0	0	0	0	0	0	0	0
394	1	47	1	20	8	2	1	1	4	1	1	0	2	0	0	0	0	0	0	0	0	0	0	0	0	0	0	0	0	0	0	0	0	0	0	0	0	0	0	0	0	0	0
395	1	42	1	18	8	2	1	1	4	1	0	0	1	0	0	0	0	0	0	0	0	0	0	0	0	0	0	0	0	1	1	0	0	0	0	0	0	0	0	0	0	0	0
396	1	47	1	22	8	2	1	1	4	1	0	1	1	0	0	0	0	0	0	0	0	0	0	2	2	0	0	0	0	0	0	0	0	0	0	0	0	0	0	0	0	0	0
397	0	35	0	5	15	4	1	3	1	1	0	0	1	0	0	0	0	0	2	1	0	0	0	1	0	1	0	1	0	1	0	1	0	1	0	1	0	1	0	1	0	1	0
398	0	40	1	10	8	2	0	2	1	1	0	0	1	1	0	2	2	0	4	1	1	0	1	0	1	0	1	0	1	0	1	0	1	0	1	0	1	0	1	1	0	1	0
399	0	51	1	25	8	2	1	3	4	1	0	0	2	0	0	0	0	0	0	0	0	0	0	1	1	0	0	0	0	1	1	0	0	0	0	0	0	0	0	0	0	0	0
400	0	29	0	1	15	4	1	3	1	1	0	0	1	1	0	1	2	2	6	1	1	1	1	0	1	1	1	0	1	0	1	0	1	0	1	1	0	1	0	1	1	0	1
401	1	43	1	23	8	2	1	1	1	1	0	1	2	0	0	0	0	0	0	0	0	0	0	1	4	0	0	0	0	2	2	0	0	0	0	0	0	0	0	0	0	0	0
402	0	30	0	1	15	4	1	3	1	1	0	1	1	0	0	3	4	4	13	1	1	1	1	1	1	2	1	1	2	1	2	1	2	1	2	1	2	1	2	1	2	1	2
403	1	48	1	23	8	2	1	1	1	2	0	0	1	0	0	0	0	0	0	0	0	0	0	2	4	0	0	0	0	2	4	0	0	0	0	0	0	0	0	0	0	0	0
404	0	26	0	4	8	2	0	2	2	2	0	1	1	1	0	0	0	0	0	0	0	0	0	2	0	0	0	0	0	2	0	0	0	0	0	0	0	0	0	0	0	0	0
405	1	42	1	16	11	3	0	2	3	1	0	0	1	0	0	0	0	0	0	0	0	0	0	2	4	0	0	0	0	2	2	0	0	0	0	0	0	0	0	0	0	0	0
406	1	38	1	12	11	3	0	3	3	1	0	1	1	0	0	0	0	0	0	0	0	0	0	2	2	0	0	0	0	2	2	0	0	0	0	0	0	0	0	0	0	0	0
407	0	48	1	12	11	3	0	3	3	1	1	1	1	0	0	0	0	0	0	0	0	0	0	2	2	0	0	0	0	2	2	0	0	0	0	0	0	0	0	0	0	0	0
408	1	38	1	15	15	4	0	3	3	1	0	0	2	0	0	0	0	0	0	0	0	0	0	4	1	0	0	0	0	4	0	0	0	0	0	0	0	0	0	0	0	0	0
409	0	36	0	16	8	2	0	3	3	2	0	0	1	0	0	0	0	0	0	0	0	0	0	0	4	0	0	0	0	0	4	0	0	0	0	0	0	0	0	0	0	0	0
410	1	45	1	22	8	2	0	2	3	2	0	0	1	0	0	0	0	0	0	0	0	0	0	4	0	0	0	0	0	4	1	0	0	0	0	0	0	0	0	0	0	0	0
411	0	28	0	1	14	4	0	2	1	1	0	0	2	1	1	4	3	2	15	1	1	1	1	4	4	8	2	2	4	2	4	1	2	4	1	2	2	4	1	1	1	0	1
412	0	40	1	14	15	4	0	3	3	1	0	0	1	1	0	0	0	0	0	0	0	0	0	1	0	0	0	0	0	0	0	0	0	0	0	0	0	0	0	0	0	0	0
413	1	40	1	15	14	4	0	3	3	2	0	0	1	0	0	0	0	0	0	0	0	0	0	0	1	0	0	0	0	0	0	0	0	0	0	0	0	0	0	0	0	0	0
414	0	28	0	3	8	2	1	3	2	2	0	1	1	1	0	0	0	0	0	0	0	0	0	0	4	0	0	0	0	2	8	0	0	0	0	0	0	0	0	0	0	0	0
415	1	26	0	1	15	4	0	2	1	1	0	1	1	0	0	0	0	0	0	0	0	0	0	2	4	4	0	0	1	4	1	0	0	0	0	0	0	0	0	0	0	0	0
416	0	32	0	7	15	4	0	3	2	1	0	0	1	1	0	1	1	0	2	1	1	0	1	0	0	0	0	0	0	0	0	1	1	0	0	1	1	0	0	0	0	0	0
417	0	48	1	24	15	4	0	3	4	1	0	0	2	0	0	1	3	0	4	1	1	0	1	25	4	0	0	0	0	15	2	0	2	0	1	1	1	0	0	0	0	0	0
418	0	27	0	1	14	4	0	2	1	1	0	0	1	1	0	0	0	0	0	0	0	0	0	4	4	0	0	0	0	25	25	0	0	0	0	0	0	0	0	0	0	0	0
419	0	27	0	1	15	4	0	2	1	1	0	1	1	0	0	4	0	0	4	1	1	0	0	1	4	1	4	0	0	0	0	0	0	0	0	0	0	0	0	0	0	0	0
420	0	25	0	1	15	4	0	3	1	1	0	0	1	1	0	0	0	0	0	0	0	0	0	8	4	0	0	0	0	8	8	0	0	0	0	0	0	0	0	0	0	0	0
421	0	44	1	18	14	4	0	3	3	2	0	1	1	0	0	0	0	0	0	0	0	0	0	2	2	0	0	0	0	2	2	0	0	0	0	0	0	0	0	0	0	0	0
422	0	44	1	21	8	2	0	2	4	1	0	0	1	0	0	0	0	0	0	0	0	0	0	2	2	0	0	0	0	2	2	0	0	0	0	0	0	0	0	0	0	0	0
423	1	26	0	4	11	3	0	2	2	2	1	1	3	0	0	0	0	0	2	1	0	0	0	2	2	0	0	2	0	2	0	0	0	0	0	0	0	0	0	0	0	0	0
424	0	28	0	1	11	3	0	1	2	1	0	0	1	1	0	0	0	0	0	0	0	0	0	2	4	0	0	0	0	4	0	0	0	0	0	0	0	0	0	0	0	0	0
425	0	50	1	26	5	1	0	3	4	3	0	0	1	0	0	0	0	0	0	0	0	0	0	1	1	0	0	0	0	1	1	0	0	0	0	0	0	0	0	0	0	0	0
426	0	38	1	13	15	4	0	3	3	2	0	0	1	0	0	0	0	0	0	0	0	0	0	2	2	0	0	0	0	2	2	0	0	0	0	0	0	0	0	0	0	0	0
427	1	38	1	8	15	4	0	3	3	1	0	0	2	1	0	0	0	0	0	0	0	0	0	4	4	0	0	0	0	1	1	0	0	0	0	0	0	0	0	0	0	0	0
428	1	52	1	33	8	2	0	1	4	1	0	0	1	0	0	0	0	0	0	0	0	0	0	0	0	0	0	0	0	0	0	0	0	0	0	0	0	0	0	0	0	0	0
429	1	33	0	8	11	3	0	3	3	3	0	1	2	0	0	0	0	0	0	0	0	0	0	4	8	0	0	0	2	4	4	0	0	0	0	0	0	0	0	0	0	0	0
430	1	28	0	7	11	3	0	1	3	1	0	0	1	0	0	1	0	0	1	1	1	0	0	4	4	0	1	0	4	4	0	0	0	0	0	0	0	0	0	0	0	0	0
431	1	26	0	1	15	4	0	1	1	1	0	0	1	1	0	0	0	0	0	0	0	0	0	1	4	0	0	0	0	1	4	0	0	0	0	0	0	0	0	0	0	0	0
432	0	26	0	1	15	4	0	2	1	1	0	0	1	0	0	0	0	0	0	0	0	0	0	8	0	0	0	0	0	8	8	0	0	0	0	0	0	0	0	0	0	0	0
433	1	26	0	5	11	3	1	3	1	1	0	0	1	0	0	0	0	0	0	0	0	0	0	2	2	0	0	0	0	0	0	0	0	0	0	0	0	0	0	0	0	0	0
434	0	26	0	5	8	2	0	3	2	1	0	0	1	0	0	0	0	0	0	0	0	0	0	2	2	0	0	0	0	0	0	0	0	0	0	0	0	0	0	0	0	0	0
435	1	36	0	17	5	1	0	1	1	2	0	0	1	0	0	0	0	0	0	0	0	0	0	4	2	0	0	0	0	2	2	0	0	0	0	0	0	0	0	0	0	0	0
436	0	44	1	17	8	2	0	3	3	1	0	0	1	0	0	0	0	0	0	0	0	0	0	2	2	0	0	0	0	2	2	0	0	0	0	0	0	0	0	0	0	0	0
437	0	47	1	23	8	2	0	2	4	2	0	0	1	1	0	0	0	0	0	0	0	0	0	0	0	0	0	0	0	0	0	0	0	0	0	0	0	0	0	0	0	0	0
438	1	45	1	23	11	3	0	3	4	1	0	0	1	0	0	0	0	0	0	0	0	0	0	0	0	0	0	0	0	0	0	0	0	0	0	0	0	0	0	0	0	0	0
439	1	42	1	20	8	2	0	3	4	2	0	0	1	0	0	0	0	0	0	0	0	0	0	0	0	0	0	0	0	0	0	0	0	0	0	0	0	0	0	0	0	0	0
440	0	42	1	20	5	1	0	3	4	2	0	0	1	0	0	0	0	0	0	0	0	0	0	0	0	0	0	0	0	0	0	0	0	0	0	0	0	0	0	0	0	0	0
441	1	38	1	10	11	3	0	3	3	2	0	0	1	0	0	0	0	0	0	0	0	0	0	0	0	0	0	0	0	0	0	0	0	0	0	0	0	0	0	0	0	0	0
442	0	40	1	10	14	4	0	3	3	2	0	0	1	0	0	0	0	0	0	0	0	0	0	0	0	0	0	0	0	0	0	0	0	0	0	0	0	0	0	0	0	0	0
443	0	57	1	25	5	1	0	3	4	1	1	0	1	0	0	0	0	0	0	0	0	0	0	1	0	0	0	0	0	1	1	0	0	0	0	0	0	0	0	0	0	0	0
444	1	47	1	25	14	4	0	3	4	1	1	0	1	0	0	0	0	0	0	0	0	0	0	1	1	0	0	0	0	1	0	0	0	0	0	0	0	0	0	0	0	0	0
445	0	41	1	16	8	2	0	3	4	2	0	0	3	1	0	2	2	0	5	1	1	0	1	4	1	2	2	1	1	0	0	1	1	1	1	0	0	0	0	0	0	0	0
446	1	40	1	16	14	4	0	3	4	1	0	0	2	1	0	2	2	0	5	1	1	0	1	2	4	2	2	1	1	0	0	1	1	1	1	0	0	0	0	0	0	0	0
447	1	45	1	19	14	4	0	1	4	1	0	0	1	0	0	0	0	0	0	0	0	0	0	0	0	0	0	0	0	0	0	0	0	0	0	0	0	0	0	0	0	0	0
448	0	43	1	16	14	4	0	3	3	1	0	0	1	1	0	0	0	0	0	0	0	0	0	0	0	0	0	0	0	0	0	0	0	0	0	0	0	0	0	0	0	0	0
449	1	42	1	16	14	4	0	3	3	1	0	0	1	1	0	0	0	0	0	0	0	0	0	0	0	0	0	0	0	0	0	0	0	0	0	0	0	0	0	0	0	0	0
450	1	25	0	1	14	4	0	2	1	1	0	0	1	1	0	0	0	0	0	0	0	0	0	0	0	0	0	0	0	0	0	0	0	0	0	0	0	0	0	0	0	0	0
451	0	26	0	1	11	3	0	2	2	2	0	0	1	1	0	0	0	0	0	0	0	0	0	0	0	0	0	0	0	0	0	0	0	0	0	0	0	0	0	0	0	0	0
452	1	50	1	28	5	1	0	1	4	3	0	0	2	0	0	2	0	0	3	1	1	0	0	8	2	8	2	1	1	0	0	0	0	0	0	0	0	0	0	0	0	0	0
453	1	27	0	4	11	3	0	2	2	1	1	1	3	0	0	0	0	0	0	0	0	0	0	0	0	0	0	0	0	0	0	0	0	0	0	0	0	0	0	0	0	0	0
454	1	25	0	1	11	3	0	1	1	1	0	0	1	0	0	0	0	0	0	0	0	0	0	1	0	0	0	0	0	1	0	0	0	0	0	0	0	0	0	0	0	0	0
455	0	26	0	3	11	3	0	2	2	1	0	0	1	0	0	0	0	0	0	0	0	0	0	0	0	0	0	0	0	0	2	2	0	0	0	0	0	0	0	0	0	0	0
456	0	35	0	10	11	3	0	3	3	1	0	0	1	0	0	0	0	0	0	0	0	0	0	2	2	0	0	0	0	1	1	0	0	0	0	0	0	0	0	0	0	0	0
457	1	25	0	2	11	3	0	1	2	1	0	0	1	1	0	0	0	0	0	0	0	0	0	0	0	0	0	0	0	2	2	0	0	0	0	0	0	0	0	0	0	0	0
458	0	48	1	6	8	2	0	3	4	1	1	0	2	1	0	0	0	0	0	0	0	0	0	4	0	0	0	0	0	0	4	0	0	0	0	0	0	0	0	0	0	0	0
459	1	40	1	6	11	3	0	3	3	2	1	0	2	0	0	0	0	0	0	0	0	0	0	4	0	0	0	0	0	4	0	0	0	0	0	0	0	0	0	0	0	0	0
460	1	27	0	1	8	2	0	2	1	1	0	0	1	0	0	0	0	0	0	0	0	0	0	0	0	0	0	0	0	1	1	0	0	0	0	0	0	0	0	0	0	0	0
461	0	27	0	3	11	3	0	3	2	2	0	0	1	1	0	0	0	0	0	0	0	0	0	0	0	0	0	0	0	2	1	0	0	0	0	0	0	0	0	0	0	0	0
462	0	29	0	1	11	3	0	3	2	3	0	0	1	1	0	0	0	0	0	0	0	0	0	0	0	0	0	0	0	0	0	0	0	0	0	0	0	0	0	0	0	0	0
463	1	27	0	4	8	2	0	2	2	1	0	0	1	1	0	0	0	0	0	0	0	0	0	25	4	0	0	0	0	15	4	0	0	0	0	0	0	0	0	0	0	0	0
464	0	38	1	11	8	2	1	1	1	1	0	0	1	1	0	0	0	0	0	0	0	0	0	2	2	0	0	0	0	4	4	0	0	0	0	0	0	0	0	0	0	0	0
465	1	52	1	34	8	2	0	1	4	1	0	0	1	0	0	0	0	0	0	0	0	0	0	1	1	0	0	0	0	1	2	0	0	0	0	0	0	0	0	0	0	0	0
466	1	30	0	7	11	3	0	1	2	1	0	0	1	0	0	0	0	0	0	0	0	0	0	4	4	0	0	0	0	4	4	0	0	0	0	0	0	0	0	0	0	0	0
467	1	23	0	1	11	3	0	1	2	2	1	1	3	0	0	4	0	0	4	1	1	0	0	0	0	2	2	0	0	0	0	0	0	0	0	2	2	0	0	0	0	0	0
468	0	40	1	18	11	3	0	2	4	3	0	0	1	1	0	0	0	0	0	0	0	0	0	1	1	0	0	0	0	4	2	0	0	0	0	0	0	0	0	0	0	0	0
469	0	46	1	20	8	2	1	3	3	1	0	0	1	0	0	0	0	0	0	0	0	0	0	0	0	0	0	0	0	0	0	0	0	0	0	0	0	0	0	0	0	0	0
470	0	40	1	21	11	3	1	3	3	1	0	0	1	0	0	0	0	0	0	0	0	0	0	4	4	0	0	0	0	4	4	0	0	0	0	0	0	0	0	0	0	0	0
471	1	30	0	6	11	3	1	3	2	1	0	0	1	0	0	1	0	0	2	1	1	0	0	2	2	1	1	1	1	2	2	0	0	0	0	0	0	0	0	0	0	0	0
472	0	46	1	20	8	2	1	3	3	1	0	0	1	0	0	0	0	0	0	0	0	0	0	0	0	0	0	0	0	0	0	0	0	0	0	0	0	0	0	0	0	0	0
473	1	48	1	21	8	2	1	3	2	1	0	0	1	0	0	2	2	2	8	1	1	1	1	15	15	1	1	1	1	1	1	1	1	1	1	1	1	1	1	1	1	1	1
474	1	23	0	1	11	3	1	1	1	1	0	0	1	0	0	8	8	8	32	1	1	1	1	4	4	4	4	4	4	4	4	4	4	4	4	4	4	4	4	4	4	4	4
475	1	40	1	13	8	2	1	2	4	1	1	0	1	0	0	8	8	8	32	1	1	1	1	4	4	4	4	4	4	4	4	4	4	4	4	4	4	4	4	4	4	4	4
476	1	48	1	22	8	2	1	3	4	1	1	0	2	1	0	2	0	0	2	1	1	0	0	2	2	2	2	0	0	1	1	0	0	2	0	2	0	0	0	0	0	0	0
477	0	40	1	13	8	2	1	3	3	1	0	0	1	0	0	8	8	8	29	1	1	1	1	4	4	4	4	4	4	4	4	1	4	1	4	1	4	1	4	1	4	1	4
478	1	28	0	1	15	4	1	2	1	1	0	0	1	1	0	0	0	1	1	1	0	1	0	8	4	0	0	0	0	4	4	0	0	0	0	0	0	0	0	0	0	2	1
479	1	28	0	2	14	4	0	3	1	1	0	0	1	1	0	8	0	0	8	1	1	0	0	8	8	8	8	0	0	0	0	0	0	0	0	0	0	0	0	0	0	0	0
480	0	51	1	25	11	3	1	3	4	1	0	0	1	0	0	2	0	0	2	1	1	0	0	2	2	2	2	0	0	2	2	0	0	0	0	0	0	0	0	0	0	0	0
481	1	28	0	1	14	4	1	3	1	1	0	0	1	1	0	19	3	0	23	1	1	0	1	15	15	15	15	1	1	8	8	2	2	1	1	4	4	0	0	0	0	0	0
482	0	47	1	28	8	2	1	3	4	1	0	0	2	0	0	0	0	0	0	0	0	0	0	0	0	0	0	0	0	0	0	0	0	0	0	0	0	0	0	0	0	0	0
483	0	27	0	2	14	4	1	3	1	1	0	0	1	1	0	0	1	0	2	1	0	0	1	8	2	2	0	0	0	4	4	0	0	1	1	0	0	1	1	0	0	0	0
484	0	30	0	2	14	4	1	3	1	1	0	0	1	1	0	0	0	0	0	0	0	0	0	2	2	2	0	0	0	4	4	0	0	0	0	0	0	0	0	0	0	0	0
485	1	28	0	1	15	4	1	2	1	1	0	0	1	1	1	0	0	1	1	1	0	1	0	8	4	0	0	0	0	4	4	0	0	0	0	0	0	0	0	0	0	2	1
486	1	38	1	14	8	2	1	3	3	1	0	0	1	1	0	1	1	0	4	1	1	0	1	2	4	1	0	1	1	4	2	0	0	1	1	1	1	1	1	0	0	0	0
487	0	53	1	30	11	3	1	1	4	1	0	0	2	0	1	4	0	0	4	1	1	0	0	4	4	2	4	0	0	4	4	0	0	0	0	0	0	0	0	0	0	0	0
488	0	26	0	6	8	2	0	3	2	1	0	0	2	1	0	2	1	0	3	1	1	0	1	0	4	2	1	0	0	2	2	2	0	4	1	4	1	0	0	4	0	0	0
489	1	27	0	1	14	4	1	3	1	1	0	0	2	1	0	0	0	0	0	0	0	0	0	4	4	0	0	0	0	4	4	0	0	0	0	0	0	0	0	0	0	0	0
490	0	26	0	6	8	2	1	3	2	1	0	0	2	1	0	2	1	0	3	1	1	0	1	0	4	2	1	0	0	2	2	2	0	4	1	4	1	0	0	4	0	0	0
491	0	40	1	18	11	3	0	3	3	1	0	0	1	1	0	0	0	0	0	0	0	0	0	2	2	0	0	0	0	2	2	0	0	0	0	0	0	0	0	0	0	0	0
492	0	29	0	4	15	4	1	3	1	1	0	0	1	1	0	8	0	0	16	1	1	0	0	8	8	8	8	8	8	8	8	0	0	0	0	0	0	0	0	0	0	0	0
493	0	27	0	2	14	4	1	3	1	1	0	0	1	1	0	0	0	0	0	0	0	0	0	4	2	2	0	0	0	4	4	0	0	0	0	0	0	0	0	0	0	0	0
494	0	25	0	1	15	4	1	3	1	1	0	0	1	1	0	0	0	2	2	1	0	1	0	4	15	0	0	0	0	4	25	0	0	0	0	0	0	0	0	0	0	0	2
495	1	38	1	19	8	2	1	3	3	1	0	0	1	1	0	0	0	0	0	0	0	0	0	4	2	0	0	0	0	0	0	0	0	0	0	0	0	0	0	0	0	0	0
496	1	27	0	1	15	4	0	3	1	1	0	0	1	0	0	0	0	0	0	0	0	0	0	2	2	0	0	0	0	1	1	0	0	0	0	0	0	0	0	0	0	0	0
497	1	29	0	1	15	4	0	2	1	1	0	0	1	0	0	2	2	2	8	1	1	1	1	1	1	1	1	1	1	1	1	1	1	1	1	1	1	1	1	1	1	1	1
498	1	45	1	23	8	2	0	3	4	1	0	0	1	0	0	0	0	0	0	0	0	0	0	1	0	0	0	0	0	0	0	0	0	0	0	0	0	0	0	0	0	0	0
499	0	40	1	18	11	3	1	3	3	1	0	0	1	1	0	0	0	0	0	0	0	0	0	2	2	0	0	0	0	2	2	0	0	0	0	0	0	0	0	0	0	0	0
500	0	29	0	4	15	4	0	3	1	1	0	0	1	1	0	0	0	0	0	0	0	0	0	0	0	0	0	0	0	0	0	0	0	0	0	0	0	0	0	0	0	0	0
501	0	27	0	2	14	4	1	3	1	1	0	0	1	1	0	0	0	0	0	0	0	0	0	4	2	2	0	0	0	4	4	0	0	0	0	0	0	0	0	0	0	0	0
502	1	27	0	2	15	4	1	2	1	1	0	0	1	0	0	0	0	0	0	0	0	0	0	0	0	0	0	0	0	0	0	0	0	0	0	0	0	0	0	0	0	0	0
503	0	25	0	1	15	4	1	3	1	1	0	0	1	1	0	0	0	2	2	1	0	1	0	4	15	0	0	0	0	4	25	0	0	0	0	0	0	0	0	0	0	0	2
504	1	25	0	2	15	4	1	2	1	1	0	0	1	1	0	0	0	0	0	0	0	0	0	4	4	0	0	0	0	8	8	0	0	0	0	0	0	0	0	0	0	0	0
505	0	40	1	14	11	3	0	1	3	2	0	1	1	1	0	0	0	0	0	0	0	0	0	0	0	0	0	0	0	1	1	0	0	0	0	0	0	0	0	0	0	0	0
506	1	27	0	1	15	4	0	3	1	1	0	0	1	0	0	0	0	0	0	0	0	0	0	2	2	0	0	0	0	1	1	0	0	0	0	0	0	0	0	0	0	0	0
507	0	50	1	25	11	3	1	2	4	1	0	0	1	0	0	2	0	0	2	1	1	0	0	2	2	2	2	0	0	2	2	0	0	0	0	0	0	0	0	0	0	0	0
508	0	27	0	6	8	2	1	3	2	1	0	0	1	1	0	2	1	0	3	1	1	0	1	0	2	1	1	0	0	2	2	2	0	2	1	2	1	0	0	2	0	0	0
509	1	37	0	12	11	3	1	3	3	1	0	0	1	0	0	3	1	0	5	1	1	0	1	4	4	2	2	1	4	4	1	8	1	1	0	0	1	0	0	0	0	0	0
510	1	35	0	14	15	4	1	3	3	1	1	0	1	0	0	23	40	33	108	1	1	1	1	15	15	25	8	4	15	8	15	25	25	15	15	25	15	8	25	4	8	25	25
511	0	40	1	14	11	3	1	3	4	1	1	0	2	0	1	0	0	0	2	1	0	0	0	2	2	0	0	2	2	1	1	0	0	0	0	0	0	0	0	0	0	0	0
512	0	30	0	8	11	3	0	3	2	3	0	1	2	1	1	0	0	2	2	1	0	1	0	1	1	0	0	0	0	1	1	0	0	0	0	0	0	0	0	2	1	2	1
513	1	33	0	12	8	2	0	2	1	1	0	0	1	0	0	0	0	0	0	0	0	0	0	1	0	0	0	0	0	2	4	0	0	0	0	0	0	0	0	0	0	0	0
514	1	28	0	4	11	3	0	3	2	3	0	0	1	1	0	0	0	0	0	0	0	0	0	2	1	0	0	0	0	0	0	0	0	0	0	0	0	0	0	0	0	0	0
515	0	36	0	13	8	2	0	3	2	3	0	0	1	1	0	0	0	0	0	0	0	0	0	2	2	0	0	0	0	4	8	0	0	0	0	0	0	0	0	0	0	0	0
516	0	28	0	6	11	3	1	3	2	1	0	0	1	0	0	0	0	0	0	0	0	0	0	0	0	0	0	0	0	0	0	0	0	0	0	0	0	0	0	0	0	0	0
517	1	23	0	4	8	2	1	3	2	3	0	0	3	0	0	25	0	0	33	1	1	0	0	8	8	15	25	8	8	2	0	0	0	0	0	0	0	0	0	0	0	0	0
518	0	30	0	11	11	3	0	3	2	3	0	0	1	0	0	0	0	0	0	0	0	0	0	0	0	0	0	0	0	0	0	0	0	0	0	0	0	0	0	0	0	0	0
519	0	30	0	5	11	3	1	3	2	3	0	0	1	0	0	0	0	0	0	0	0	0	0	0	0	0	0	0	0	0	0	0	0	0	0	0	0	0	0	0	0	0	0
520	1	25	0	5	11	3	1	3	2	3	0	0	2	0	0	0	0	0	0	0	0	0	0	1	1	0	0	0	0	0	0	0	0	0	0	0	0	0	0	0	0	0	0
521	1	41	1	18	8	2	1	2	1	1	0	0	1	0	0	2	0	1	4	1	1	1	0	2	1	0	1	1	1	1	1	0	0	0	0	0	1	0	0	0	1	0	0
522	0	45	1	18	8	2	1	2	1	1	0	0	1	1	0	0	0	0	0	0	0	0	0	1	1	0	0	0	0	1	1	0	0	0	0	0	0	0	0	0	0	0	0
523	1	21	0	1	8	2	0	1	1	2	0	1	2	0	0	0	0	0	0	0	0	0	0	4	4	0	0	0	0	0	0	0	0	0	0	0	0	0	0	0	0	0	0
524	1	26	0	3	11	3	1	2	2	3	0	0	1	1	0	0	0	0	0	0	0	0	0	1	1	0	0	0	0	0	0	0	0	0	0	0	0	0	0	0	0	0	0
525	0	30	0	4	11	3	1	2	2	3	0	0	1	0	1	29	25	50	112	1	1	1	1	25	0	0	25	0	25	2	0	25	25	25	0	25	4	8	0	25	25	25	25
526	0	24	0	1	8	2	1	3	2	3	0	0	1	0	0	1	0	0	1	1	1	0	0	0	2	1	1	0	0	1	2	0	0	0	0	0	0	0	0	0	0	0	0
527	0	26	0	1	14	4	1	3	1	2	0	0	1	1	0	0	0	0	0	0	0	0	0	2	2	0	0	0	0	2	2	0	0	0	0	0	0	0	0	1	0	0	0
528	1	28	0	6	8	2	1	2	2	1	0	0	1	0	0	1	0	1	2	1	1	1	0	4	2	1	1	0	0	2	1	0	0	0	0	0	0	0	0	0	1	0	0
529	1	22	0	2	8	2	1	3	1	1	0	0	1	0	0	0	0	0	0	0	0	0	0	0	4	0	0	0	0	4	4	0	0	0	0	0	0	0	0	0	0	0	0
530	0	36	0	16	8	2	0	2	3	3	0	0	1	0	0	0	0	0	0	0	0	0	0	8	2	1	0	0	0	4	2	2	0	0	0	4	0	0	0	0	0	0	0
531	0	52	1	22	5	1	0	3	4	3	0	1	2	0	0	8	1	0	11	1	1	0	1	25	15	4	4	2	2	2	2	1	0	1	1	0	4	0	0	0	0	0	0
532	1	21	0	1	8	2	0	2	1	1	0	0	1	1	0	0	0	0	1	1	0	0	0	8	4	1	0	1	0	1	8	1	0	0	0	0	0	0	0	0	0	0	0
533	1	31	0	6	8	2	1	2	3	3	1	0	2	1	0	1	1	0	2	1	1	0	1	2	8	1	0	0	0	1	2	1	0	0	1	0	1	0	0	0	0	0	0
534	1	22	0	1	8	2	1	2	1	1	0	0	1	0	0	0	0	0	0	0	0	0	0	25	25	0	0	0	0	25	25	0	0	0	0	0	0	0	0	0	0	0	0
535	0	30	0	1	11	3	1	3	2	3	0	0	2	1	1	0	0	0	0	0	0	0	0	2	4	1	0	0	0	0	4	0	0	0	0	0	0	0	0	0	0	0	0
536	1	20	0	2	8	2	1	1	1	2	0	0	1	0	0	0	0	0	0	0	0	0	0	2	2	0	0	0	0	25	25	0	0	0	0	0	0	0	0	0	0	0	0
537	1	48	1	23	11	3	0	2	1	1	0	0	1	0	0	0	0	0	0	0	0	0	0	2	25	1	0	0	0	2	25	0	0	0	0	0	0	0	0	0	0	0	0
538	1	29	0	6	11	3	0	1	1	1	0	0	1	1	0	0	0	0	0	0	0	0	0	4	4	2	0	0	0	4	4	0	0	0	0	0	0	0	0	0	0	0	0
539	1	30	0	7	11	3	0	2	2	2	0	0	1	1	0	0	0	0	0	0	0	0	0	2	4	1	0	0	0	4	4	0	0	0	0	0	0	0	0	0	0	0	0
540	0	45	1	25	14	4	0	3	3	1	1	0	1	0	0	0	0	0	0	0	0	0	0	4	2	0	0	0	0	4	4	0	0	0	0	0	0	0	0	0	0	0	0
541	0	23	0	4	8	2	1	3	1	2	0	0	1	1	0	0	0	0	0	0	0	0	0	1	2	0	0	0	0	0	0	0	0	0	0	0	0	0	0	0	0	0	0
542	1	48	1	25	8	2	1	2	1	1	0	0	1	0	0	1	0	0	1	1	1	0	0	1	1	2	1	0	0	1	1	0	0	0	0	0	0	0	0	0	0	0	0
543	0	45	1	17	8	2	1	3	4	1	0	1	1	0	0	0	0	0	0	0	0	0	0	1	1	0	0	0	0	1	1	0	0	0	0	0	0	0	0	0	0	0	0
544	0	46	1	25	8	2	1	2	1	1	0	0	1	0	0	0	0	0	0	0	0	0	0	1	1	0	0	0	0	1	1	0	0	0	0	0	0	0	0	0	0	0	0
545	0	59	1	8	8	2	1	3	1	1	0	0	1	0	0	0	0	0	0	0	0	0	0	1	1	0	0	0	0	1	1	0	0	0	0	0	0	0	0	0	0	0	0
546	0	32	0	7	8	2	1	3	3	1	0	0	1	0	0	0	0	0	0	0	0	0	0	2	2	0	0	0	0	2	2	0	0	0	0	0	0	0	0	0	0	0	0
547	1	38	1	13	14	4	1	2	3	1	0	0	1	1	0	0	0	0	0	0	0	0	0	4	4	0	0	0	0	4	4	0	0	0	0	0	0	0	0	0	0	0	0
548	0	38	1	13	11	3	1	3	3	1	0	0	1	1	0	0	0	0	0	0	0	0	0	0	0	0	0	0	0	2	2	0	0	0	0	0	0	0	0	0	0	0	0
549	0	53	1	29	8	2	1	2	1	1	0	1	1	0	0	0	0	0	0	0	0	0	0	0	0	0	0	0	0	0	0	0	0	0	0	0	0	0	0	0	0	0	0
550	1	27	0	5	11	3	0	1	1	2	0	0	1	1	0	0	0	0	0	0	0	0	0	4	4	2	0	0	0	8	8	0	0	0	0	0	0	0	0	0	0	0	0
551	1	30	0	10	8	2	1	3	1	2	0	0	2	0	0	8	0	4	12	1	1	1	0	0	4	4	8	0	0	2	4	0	0	0	0	0	0	0	0	0	4	0	0
552	1	22	0	1	8	2	1	1	1	2	0	0	1	0	0	0	0	0	0	0	0	0	0	2	25	0	0	0	0	25	25	0	0	0	0	0	0	0	0	0	0	0	0
553	1	30	0	10	11	3	0	1	2	2	0	1	3	1	0	0	2	0	3	1	0	0	1	4	4	0	0	1	0	0	0	0	1	0	1	1	0	0	0	0	0	0	0
554	0	32	0	9	8	2	0	3	2	2	0	0	1	1	0	8	6	0	16	1	1	0	1	8	8	4	4	2	2	2	2	2	2	0	4	0	4	0	0	0	0	0	0
555	1	29	0	2	14	4	0	1	1	1	0	0	1	1	0	1	0	0	1	1	1	0	0	2	1	2	1	0	0	2	1	0	0	0	0	0	0	0	0	0	0	0	0
556	1	25	0	2	11	3	0	1	1	1	0	0	2	1	0	0	0	0	0	0	0	0	0	4	8	0	0	0	0	4	8	0	0	0	0	0	0	0	0	0	0	0	0
557	0	29	0	3	8	2	1	2	1	1	0	0	1	0	0	0	0	0	0	0	0	0	0	0	0	0	0	0	0	0	0	0	0	0	0	0	0	0	0	0	0	0	0
558	1	26	0	4	11	3	1	1	1	1	0	0	1	0	0	0	0	0	0	0	0	0	0	0	0	0	0	0	0	25	25	0	0	0	0	0	0	0	0	0	0	0	0
559	0	40	1	12	14	4	1	1	3	1	0	0	1	1	0	2	0	0	2	1	1	0	0	1	1	2	2	0	0	8	8	0	0	0	0	0	0	0	0	0	0	0	0
560	1	28	0	2	15	4	1	2	2	1	0	0	1	0	0	1	0	0	3	1	1	0	0	1	1	1	1	2	2	1	1	0	0	0	0	0	0	0	0	0	0	0	0
561	0	45	1	18	8	2	0	3	4	2	0	0	1	0	1	1	0	0	1	1	1	0	0	0	0	0	0	0	1	1	1	0	0	0	0	1	1	0	0	0	0	0	0
562	1	40	1	18	5	1	0	3	4	2	0	0	1	0	1	5	2	0	8	1	1	0	1	0	0	0	4	1	1	4	4	0	1	0	1	0	1	0	0	0	0	0	0
563	1	29	0	7	15	4	0	2	2	1	0	0	1	0	0	0	0	0	0	0	0	0	0	2	1	0	0	0	0	1	1	0	0	0	0	1	0	0	0	0	0	0	0
564	1	34	0	4	15	4	0	3	2	1	0	0	1	0	0	0	0	0	0	0	0	0	0	4	4	0	0	0	0	15	15	0	0	0	0	0	0	0	0	0	0	0	0
565	1	33	0	3	14	4	1	3	2	1	0	0	1	0	0	1	0	0	1	1	1	0	0	8	8	2	1	0	0	4	4	0	0	0	0	0	0	0	0	0	0	0	0
566	0	43	1	18	8	2	0	2	3	1	1	0	2	0	0	0	0	0	0	0	0	0	0	0	0	0	0	0	0	0	0	0	0	0	0	0	0	0	0	0	0	0	0
567	1	45	1	18	5	1	0	2	3	1	0	0	2	0	0	0	0	0	0	0	0	0	0	0	0	0	0	0	0	0	0	0	0	0	0	0	0	0	0	0	0	0	0
568	0	34	0	11	8	2	0	2	2	2	0	0	1	0	0	0	0	0	0	0	0	0	0	1	0	0	0	0	0	0	1	0	0	0	0	0	0	0	0	0	0	0	0
569	0	33	0	10	8	2	0	3	3	1	1	1	3	1	1	4	0	0	4	1	1	0	0	4	4	4	4	0	0	4	4	0	0	0	0	0	0	0	0	0	0	0	0
570	1	32	0	6	15	4	0	3	2	1	0	0	1	0	0	0	0	1	1	1	0	1	0	4	0	0	0	0	0			0	0	0	0	0	0	0	0	0	1	0	0
571	1	31	0	2	15	4	0	3	1	1	0	0	1	0	0	0	0	0	0	0	0	0	0	1	1	0	0	0	0	4	4	0	0	0	0	0	0	0	0	0	0	0	0
572	1	38	1	2	5	1	1	3	1	1	0	0	1	0	0	0	0	0	0	0	0	0	0	4	4	0	0	0	0	8	8	0	0	0	0	0	0	0	0	0	0	0	0
573	0	27	0	6	15	4	0	3	2	2	0	1	1	1	0	0	0	0	0	0	0	0	0	1	1	0	0	0	0	1	0	0	0	0	0	0	0	0	0	0	0	0	0
574	0	47	1	25	8	2	0	1	3	2	0	0	1	1	0	0	0	0	0	0	0	0	0	1	1	0	0	0	0	0	0	0	0	0	0	0	0	0	0	0	0	0	0
575	0	47	1	24	8	2	0	2	3	2	0	0	1	1	0	0	0	0	0	0	0	0	0	0	0	0	0	0	0	0	0	0	0	0	0	0	0	0	0	0	0	0	0
576	0	23	0	2	5	1	0	2	2	3	0	1	2	0	0	0	0	0	0	0	0	0	0	0	0	0	0	0	0	0	0	0	0	0	0	0	0	0	0	0	0	0	0
577	0	25	0	1	14	4	0	3	1	1	0	0	1	0	0	0	0	0	0	0	0	0	0	4	2	0	0	0	0	4	4	0	0	0	0	0	0	0	0	0	0	0	0
578	0	49	1	26	8	2	1	1	2	1	0	0	1	0	0	0	0	0	0	0	0	0	0	0	0	0	0	0	0	4	4	0	0	0	0	0	0	0	0	0	0	0	0
579	0	25	0	1	8	2	0	3	1	1	1		1	1	1	0	0	8	8	1	0	1	0	4	4	0	0	0	0	4	4	0	0	0	0	0	0	0	0	0	4	0	4
580	0	41	1	18	8	2	0	3	3	2	0	0	1	0	0	0	0	0	0	0	0	0	0	0	0	0	0	0	0	0	0	0	0	0	0	0	0	0	0	0	0	0	0
581	0	31	0	10	11	3	0	3	2	3	0	0	1	0	0	0	0	0	0	0	0	0	0	8	2	0	0	0	0	8	2	0	0	0	0	0	0	0	0	0	0	0	0
582	0	43	1	23	8	2	1	3	3	1	1	0	1	0	0	0	0	0	0	0	0	0	0	0	0	0	0	0	0	0	0	0	0	0	0	0	0	0	0	0	0	0	0
583	0	29	0	1	8	2	0	3	1	2	0	0	1	1	1	0	0	0	0	0	0	0	0	0	0	0	0	0	0	0	0	0	0	0	0	0	0	0	0	0	0	0	0
584	0	36	0	15	8	2	0	3	3	3	0	0	1	1	0	16	12	10		1	1	1	1	1	4		8		2	8	8	4	8	8	4	2	8	2	8	2	8	4	2
585	0	39	1	10	14	4	1	3	3	1	0	0	1	0	0	0	0	0	0	0	0	0	0	0	0	0	0	0	0	0	0	0	0	0	0	0	0	0	0	0	0	0	0
586	1	30	0	7	14	4	1	3	1	2	0	0	1	1	0	4	0	0	4	1	1	0	0	15	25	0	0	0	0	15	15	0	0	0	0	0	4	0	0	0	0	0	0
587	0	55	1	32	11	3	0	1	1	2	0	0	1	0	0	0	0	0	0	0	0	0	0	4	4	0	0	0	0	4	4	0	0	0	0	0	0	0	0	0	0	0	0
588	0	27	0	1	8	2	0	3	3	1	0	0	1	1	0	0	0	0	0	0	0	0	0	0	0	0	0	0	0	0	0	0	0	0	0	0	0	0	0	0	0	0	0
589	1	38	1	3	5	1	0	1	3	1	0	0	1	0	0	0	0	0	0	0	0	0	0	0	0	0	0	0	25	25	0	0	0	0	0	0	0	0	0	0	0	0	0
590	1	24	0	7	8	2	0	2	2	1	0	0	1	0	0	4	0	0	4	1	1	0	0	0	1	1	4	0	0	4	0	0	0	0	0	0	0	0	0	0	0	0	0
591	0	29	0	6	11	3	1	3	2	1	0	0	1	1	0	0	0	0	0	0	0	0	0	0	4	0	0	0	0	2	2	0	0	0	0	0	0	0	0	0	0	0	0
592	1	46	1	21	11	3	1	1	2	1	1	0	2	0	0	0	0	0	0	0	0	0	0	1	1	2	0	0	0	1	0	0	0	0	0	0	0	0	0	0	0	0	0
593	1	40	1	10	11	3	0	3	2	1	0	0	2	0	0	0	0	0	1	1	0	0	0	0	0	0	0	1	0	2	8	0	0	0	0	0	0	0	0	0	0	0	0
594	1	33	0	10	11	3	0	1	2	2	0	0	1	0	0	0	0	0	0	0	0	0	0	1	2	0	0	0	0	1	0	0	0	0	0	0	0	0	0	0	0	0	0
595	0	28	0	1	11	3	1	2	2	3	0	0	1	0	0	0	0	0	0	0	0	0	0	1	2	0	0	0	0	2	2	0	0	0	0	0	0	0	0	0	0	0	0
596	0	26	0	1	11	3	1	3	1	1	1	1	2	0	0	0	0	0	0	0	0	0	0	4	8	0	0	0	0	8	8	0	0	0	0	0	0	0	0	0	0	0	0
597	1	30	0	7	11	3	0	3	1	2	0	0	1	0	0	0	0	0	0	0	0	0	0	0	1	0	0	0	0	1	2	0	0	0	0	0	0	0	0	0	0	0	0
598	0	26	0	3	8	2	1	3	1	1	0	0	1	0	0	0	0	0	0	0	0	0	0	2	1	0	0	0	0	4	2	0	0	0	0	0	0	0	0	0	0	0	0
599	1	48	1	26	8	2	1	2	3	3	0	0	1	0	0	0	0	0	0	0	0	0	0	0	0	0	0	0	1	1	0	0	0	0	0	0	0	0	0	0	0	0	0
600	0	42	1	2	8	2	1	3	3	1	1	0	1	1	0	0	0	0	0	0	0	0	0	1	1		0	0	1	2	1	0	0	0	0	0	0	0	0	0	0	0	0
601	0	30	0	3	8	2	0	2	2	1	0	0	1	1	0	0	0	0	0	0	0	0	0	4	2	0	0	0	0	4	4	0	0	0	0	0	0	0	0	0	0	0	0
602	1	28	0	2	15	4	1	2	3	2	0	0	1	0	0	0	0	0	0	0	0	0	0	1	1	0	0	0	0	1	1	0	0	0	0	0	0	0	0	0	0	0	0
603	0	46	1	24	11	3	0	3	4	2	0	0	2	0	0	0	0	0	0	0	0	0	0	1	1	0	0	0	0	25		0	0	0	0	0	0	0	0	0	0	0	0
604	1	20	0	3	8	2	1	2	1	1	0	0	1	0	0	0	0	0	0	0	0	0	0	2	8	0	0	0	0	8	8	0	0	0	0	0	0	0	0	0	0	0	0
605	0	28	0	1	8	2	0	3	2	2	0	0	1	1	0	2	0	0	2	1	1	0	0	0	1	1	2	0	0	2	1	0	0	0	0	0	0	0	0	0	0	0	0
606	0	25	0	1	11	3	1	3	1	1	0	0	1	1	1	5	12	3	21	1	1	1	1	0	2	2	4	1	0	2	4	2	8	2	4	2	1	0	2	0	1	0	2
607	0	29	0	3	14	4	0	3	1	2	0	0	1	1	0	0	0	10	10	1	0	1	0	4	8	0	0	0	0	25	8	0	0	0	0	0	0	0	0	2	8	8	2
608	0	26	0	2	11	3	0	3	1	1	0	0	1	1	0	0	0	0	0	0	0	0	0	0	0	0	0	0	0	8	4	0	0	0	0	0	0	0	0	0	0	0	0
609	0	29	0	4	8	2	1	3	3	3	0	1	1	1	0	0	0	0	0	0	0	0	0	8	0	0	0	0	0	8	2	0	0	0	0	0	0	0	0	0	0	0	0
610	0	25	0	1	11	3	1	3	2	2	0	0	1	1	0	0	0	0	0	0	0	0	0	0	0	0	0	0	0	25	25	0	0	0	0	0	0	0	0	0	0	0	0
611	0	26	0	3	11	3	1	2	2	3	0	1	3	1	0	1	0	0	1	1	1	0	0	2	1	1	1	0	0	1	0	0	0	0	0	0	0	0	0	1	0	0	0
612	0	45	1	25	8	2	1	3	3	1	0	0	1	0	0	0	0	0	0	0	0	0	0	1	1	0	0	0	0	1	1	0	0	0	0	0	0	0	0	0	0	0	0
613	0	50	1	30	8	2	0	2	3	2	0	1	1	0	0	0	0	0	0	0	0	0	0	1	2	0	0	0	0	4	2	0	0	0	0	0	0	0	0	0	0	0	0
614	0	25	0	1	11	3	0	3	1	1	0	0	1	0	1	0	0	0	0	0	0	0	0	1	1	0	0	0	0	25	25	0	0	0	0	0	0	0	0	0	0	0	0
615	1	32	0	13	8	2	1	1	1	1	0	0	1	0	0	0	0	0	0	0	0	0	0	0	0	0	0	0	0	1	1	0	0	0	0	0	0	0	0	0	0	0	0
616	1	24	0	1	8	2	0	1	1	1	0	0	1	1	0	1	0	0	3	1	1	0	0	1	2	2	1	2	4	4	1	0	0	0	0	0	0	0	0	0	0	0	0
617	0	28	0	4	8	2	0	2	1	2	0	0	1	1	0	1	2	0	3	1	1	0	1	2	2	1	1	0	0	1	2	1	2	2	0	0	0	0	0	0	0	0	0
618	1	23	0	2	8	2	0	2	2	2	0	0	1	0	0	2	0	0	2	1	1	0	0	2	2	1	2	0	0	1	1	0	0	0	0	0	0	0	0	0	0	0	0
619	0	30	0	6	11	3	0	2	2	2	0	1	1	1	0	8	0	0	8	1	1	0	0	4	4	8	8	0	0	4	4	0	0	0	0	0	0	0	0	0	0	0	0
620	1	27	0	4	8	2	1	3	2	2	0	0	1	0	0	1	0	0	3	1	1	0	0	1	0	0	1	2	0	1	1	0	0	0	0	0	0	0	0	0	0	0	0
621	0	28	0	1	15	4	0	3	1	2	0	1	1	1	0	0	0	0	0	0	0	0	0	4	4	0	0	0	0	4	4	0	0	0	0	0	0	0	0	0	0	0	0
622	1	24	0	1	11	3	0	3	2	1	0	1	2	1	0	0	0	0	0	0	0	0	0	8	8	0	0	0	0	8	8	0	0	0	0	0	0	0	0	0	0	0	0
623	0	32	0	11	8	2	1	3	3	2	0	0	1	1	0	0	0	0	0	0	0	0	0	1	0	0	0	0	0	0	0	0	0	0	0	0	0	0	0	0	0	0	0
624	1	26	0	1	8	2	0	1	1	1	0	1	1	0	1	0	0	0	0	0	0	0	0	8	8	0	0	0	0	15	8	0	0	0	0	0	0	0	0	0	0	0	0
625	1	34	0	8	5	1	0	1	3	1	0	0	3	0	0	1	0	0	1	1	1	0	0	2	0	1	1	0	0	2	1	0	0	0	0	0	0	0	0	0	0	0	0
626	1	45	1	8	8	2	0	2	2	1	0	0	1	0	0	4	0	0	6	1	1	0	0	2	4	2	4	2	2	4	4	0	0	0	0	0	0	0	0	0	0	0	0
627	1	30	0	9	8	2	1	3	2	1	0	0	1	0	0	2	2	0	6	1	1	0	1	1	25	1	1	1	1	25	25	1	1	1	1	1	1	1	1	0	0	0	0
628	0	33	0	1	8	2	1	3	3	2	0	0	1	0	0	0	0	0	0	0	0	0	0	2	1	0	0	0	0	0	0	0	0	0	0	0	0	0	0	0	0	0	0
629	0	31	0	9	8	2	1	3	2	1	0	0	1	0	0	2	2	0	6	1	1	0	1	25	1	1	1	1	1	25	25	1	1	1	1	1	1	1	1	0	0	0	0
630	0	28	0	2	11	3	1	3	3	2	0	0	1	1	0	0	25	0	25	1	0	0	1	0	0	25	0	0	0	0	0	0	0	0	25	0	0	0	0	0	0	0	0
631	0	48	1	21	8	2	1	3	4	3	0	0	2	0	0	6	4	0	10	1	1	0	1	2	0	0	4	0	2	8	0	0	2	0	2	0	2	0	0	0	0	0	0
632	0	29	0	2	15	4	0	3	1	1	0	0	1	1	0	0	0	0	0	0	0	0	0	1	1		0	0	0	1	1	0	0	0	0	0	0	0	0	0	0	0	0
633	1	47	1	1	11	3	1	1	4	1	0	1	1	0	0	8	0	0	8	1	1	0	0	4	4	8	8	0	0	2	2	0	0	0	0	0	0	0	0	0	0	0	0
634	0	52	1	1	14	4	1	3	4	3	0	1	1	0	0	0	0	0	0	0	0	0	0	8	8	0	0	0	0	4	2	0	0	0	0	0	0	0	0	0	0	0	0
635	1	29	0	2	15	4	0	3	1	2	0	0	1	1	0	0	0	0	0	0	0	0	0	15	0	0	0	0	0	15	8	0	0	0	0	0	0	0	0	0	0	0	0
636	1	43	1	19	8	2	0	3	2	3	0	0	1	0	0	0	0	0	0	0	0	0	0	2	0	1	0	0	0	8	8	0	0	0	0	0	0	0	0	0	0	0	0
637	1	43	1	22	5	1	1	1	4	1	0	0	2	0	0	0	0	0	0	0	0	0	0	0	0	0	0	0	0	4	8	0	0	0	0	0	0	0	0	0	0	0	0
638	1	44	1	15	8	2	1	1	3	1	0	0	1	0	0	0	0	0	0	0	0	0	0	0	0	0	0	0	0	0	0	0	0	0	0	0	0	0	0	0	0	0	0
639	1	38	1	8	8	2	0	3	2	2	0	1	2	0	0	0	0	0	0	0	0	0	0	0	0	0	0	0	0	0	0	0	0	0	0	0	0	0	0	0	0	0	0
640	1	28	0	3	8	2	1	3	2	3	0	0	1	1	0	0	0	0	0	0	0	0	0	2	4	0	0	0	0	15	0	0	0	0	0	0	0	0	0	0	0	0	0
641	0	23	0	4	8	2	1	3	1	1	0	0	1	1	0	0	0	0	0	0	0	0	0	4	2	0	0	0	0	15	15	0	0	0	0	0	0	0	0	0	0	0	0
642	1	38	1	13	14	4	0	1	3	3	1	1	2	0	1	2	12	9	33	1	1	1	1	4	1	4	1	2	4	1	4	1	8	2	4	8	1	8	1	4	1	4	8
643	1	43	1	12	5	1	0	1	2	3	0	0	1	1	1	19	0	12		1	1	1	0	25	15	25	15	15	15	15	15	15				8	4	25	8		8	1	4
644	1	43	1	12	5	1	0	1	2	3	0	0	1	1	1	19	0	12		1	1	1	0	25	15	25	15	15	15	15	15	15				8	4	25	8		8	1	4
645	1	28	0	10	11	3	1	1	3	1	0	0	1	1	0	2	2	2	8	1	1	1	1	1	1	1	1	1	1	1	1	1	1	1	1	1	1	1	1	1	1	1	1
646	0	23	0	1	14	4	0	1	1	3	0	1	1	1	0	0	0	0	0	0	0	0	0	1	2	0	0	0	0	1	1	0	0	0	0	0	0	0	0	0	0	0	0
647	0	23	0	1	14	4	0	1	1	3	0	1	1	1	0	0	0	0	0	0	0	0	0	1	2	0	0	0	0	1	1	0	0	0	0	0	0	0	0	0	0	0	0
648	0	45	1	27	5	1	1	1	1	2	1	1	2	0	0	0	0	1	1	1	0	1	0	4	4	0	0	0	0	4	15	0	0	0	0	0	0	0	0	0	1	2	0
649	1	32	0	2	15	4	1	3	2	1	0	0	1	1	1	2	17	8		1	1	0	1	4				8	2	8	1	4	15	4	2	8	2	8	8	2	8	2
650	1	32	0	2	15	4	1	3	2	1	0	0	1	1	1	2	17	8		1	1	0	1	4				8	2	8	1	4	15	4	2	8	2	8	8	2	8	2
651	0	26	0	2	14	4	1	3	1	2	0	0	1	0	0	3	4	2	12	1	1	1	1	2	2	2	2	2	2	2	2	2	2	2	2	1	1	1	1	1	1	1	1
652	1	30	0	5	11	3	0	3	2	3	1		1	1	1	12	3	3	26	1	1	1	1	15	8	8	4	4	8	8		2	1	8	2	15	8	4	8	25	1	4	2
653	1	36	0	1	14	4	1	1	1	2	1	0	2	0	1	12	8	10	40	1	1	1	1	0	1	2	4	2	4		2		4	8	4		8	8	4	8	2	8	8
654	1	36	0	1	14	4	1	1	1	2	1	0	2	0	1	12	8	10	40	1	1	1	1	0	1	2	4	2	4		2		4	8	4		8	8	4	8	2	8	8
655	1	34	0	12	14	4	1	3	3	1	0	0	1	1	0	0	0	0	0	0	0	0	0	2	4	0	0	0	0	8	15	0	0	0	0	0	0	0	0	0	0	0	0
656	0	33	0	11	8	2	1	3	3	2	0	0	1	0	0	0	0	0	0	0	0	0	0	25	25	0	0	0	0	0	0	0	0	0	0	0	0	0	0	0	0	0	0
657	1	24	0	1	15	4	1	3	1	1	0	0	1	0	0	0	0	0	0	0	0	0	0	4	8	0	0	0	0	8	8	0	0	0	0	0	0	0	0	0	0	0	0
658	1	28	0	5	11	3	1	1	2	1	0	0	1	0	0	1	0	0	1	1	1	0	0	1	4	2	1	0	0	1	2	0	0	0	0	0	0	0	0	0	0	0	0
659	1	25	0	2	14	4	1	2	1	2	0	0	1	1	0	0	0	0	0	0	0	0	0	4	25	2	0	0	0	4	8	0	0	2	0	0	0	0	0	0	0	0	0
660	1	28	0	2	15	4	0	2	1	2	0	0	1	0	0	0	0	0	0	0	0	0	0	0	8	0	0	0	1	2	2	0	0	8	0	8	0	0	0	0	0	0	0
661	1	28	0	2	15	4	0	2	1	2	0	0	1	0	0	0	0	0	0	0	0	0	0	0	8	0	0	0	1	2	2	0	0	8	0	8	0	0	0	0	0	0	0
662	1	41	1	9	5	1	1	3	4	1	0	0	1	0	0	0	0	0	0	0	0	0	0	2	2	0	0	0	0	4	4	0	0	0	0	0	0	0	0	0	0	0	0
663	1	30	0	10	5	1	1	2	2	1	0	0	1	1	0	0	0	0	0	0	0	0	0	8	8	0	0	0	0	4	8	0	0	0	0	0	0	0	0	0	0	0	0
664	1	30	0	10	5	1	1	2	2	1	0	0	1	1	0	0	0	0	0	0	0	0	0	8	8	0	0	0	0	4	8	0	0	0	0	0	0	0	0	0	0	0	0
665	0	42	1	9	5	1	1	3	4	1	0	0	1	0	0	0	0	0	0	0	0	0	0	4	4	0	0	0	0	4	4	0	0	0	0	0	0	0	0	0	0	0	0
666	1	32	0	5	11	3	1	3	2	1	0	0	1	0	0	0	0	0	0	0	0	0	0	2	2	0	0	0	0	1	1	0	0	0	0	0	0	0	0	0	0	0	0
667	1	32	0	5	11	3	1	3	2	1	0	0	1	0	0	0	0	0	0	0	0	0	0	2	2	0	0	0	0	1	1	0	0	0	0	0	0	0	0	0	0	0	0
668	1	45	1	20	8	2	1	1	3	1	0	0	1	0	0	2	0	0	2	1	1	0	0	1	0	1	2	0	1	2	4	0	0	0	0	0	0	0	0	0	0	0	0
669	0	29	0	1	15	4	0	3	1	2	0	0	1	1	1	0	0	0	0	0	0	0	0	25	8	0	0	0	0	8	8	0	0	0	0	0	0	0	0	0	0	0	0
670	0	29	0	1	15	4	0	3	1	2	0	0	1	1	1	0	0	0	0	0	0	0	0	25	8	0	0	0	0	8	8	0	0	0	0	0	0	0	0	0	0	0	0
671	0	40	1	14	14	4	0	2	3	2	0	0	1	0	1	0	0	0	0	0	0	0	0	0	0	0	0	0	0	0	0	0	0	0	0	0	0	0	0	0	0	0	0
672	0	40	1	14	14	4	0	2	3	2	0	0	1	0	1	0	0	0	0	0	0	0	0	0	0	0	0	0	0	0	0	0	0	0	0	0	0	0	0	0	0	0	0
673	0	28	0	6	14	4	0	2	1	2	0	0	1	1	0	0	0	0	0	0	0	0	0	1	2	0	0	0	0	8	8	0	0	0	0	0	0	0	0	0	0	0	0
674	0	28	0	6	14	4	0	2	1	2	0	0	1	1	0	0	0	0	0	0	0	0	0	1	2	0	0	0	0	8	8	0	0	0	0	0	0	0	0	0	0	0	0
675	0	27	0	2	11	3	0	3	1	2	0	0	1	1	0	10	3	23	65	1	1	1	1	4	8	2	8	4	2	4	8	15	2	15	1	15	2	25	2	15	15	4	8
676	0	46	1	22	8	2	1	2	4	3	0	0	1	0	0	0	0	0	0	0	0	0	0	2	4	0	0	0	0	4	2	0	0	0	0	0	0	0	0	0	0	0	0
677	0	35	0	12	8	2	1	2	2	2	0	0	1	1	0	1	0	0	1	1	1	0	0	0	0	2	0	0	0	0	0	0	0	0	0	1	1	0	0	0	0	0	0
678	0	35	0	12	8	2	1	2	2	2	0	0	1	1	0	1	0	0	1	1	1	0	0	0	0	2	0	0	0	0	0	0	0	0	0	1	1	0	0	0	0	0	0
679	1	26	0	4	11	3	1	2	1	1	0	1	2	1	0	0	0	0	0	0	0	0	0	0	2	0	0	0	0	1	1	0	0	0	0	1	0	0	0	0	0	0	0
680	1	26	0	4	11	3	1	2	1	1	0	1	2	1	0	0	0	0	0	0	0	0	0	0	2	0	0	0	0	1	1	0	0	0	0	1	0	0	0	0	0	0	0
681	1	29	0	2	14	4	1	3	2	1	0	0	1	0	0	0	0	0	0	0	0	0	0	4	15	0	0	0	0	4	25	0	0	0	0	1	0	0	0	0	0	0	0
682	0	50	1	23	8	2	1	3	2	2	0	0	1	1	0	0	0	0	0	0	0	0	0	8	15	0	0	0	0	15	25	0	0	0	0	0	0	0	0	0	0	0	0
683	0	30	0	5	8	2	1	2	1	2	0	0	2	0	0	8	27	3	41	1	1	1	1	2	4	15	4	2	8	25	15	4	2	8	25	15	4	1	4	15	2	4	1
684	0	45	1	7	14	4	1	2	2	2	0	0	1	1	0	1	0	0	1	1	1	0	0	4	1	0	1	0	0	4	1	0	0	0	0	0	0	0	0	0	0	0	0
685	0	45	1	7	14	4	1	2	2	2	0	0	1	1	0	1	0	0	1	1	1	0	0	4	1	0	1	0	0	4	1	0	0	0	0	0	0	0	0	0	0	0	0
686	0	24	0	1	14	4	1	2	1	2	0	0	1	0	0	0	0	0	0	0	0	0	0	4	4	0	0	0	0	8	8	0	0	0	0	0	0	0	0	0	0	0	0
687	1	25	0	2	11	3	1	3	1	1	0	0	1	1	0	0	0	0	0	0	0	0	0	4	8	0	0	0	0	25	25	0	0	0	0	0	0	0	0	0	0	0	0
688	0	26	0	1	8	2	1	3	2	2	0	0	1	1	0	4	0	0	4	1	1	0	0	8	8	0	4	0	0	4	4	0	0	0	0	0	0	0	0	0	0	0	0
689	0	25	0	3	15	4	0	2	1	2	0	1	1	0	0	4	8	2	16	1	1	1	1	8	15	1	2	2	4	8	4	8	4	8	4	2	2	0	1	1	1	1	1
690	0	25	0	3	15	4	0	2	1	2	0	1	1	0	0	4	8	2	16	1	1	1	1	8	15	1	2	2	4	8	4	8	4	8	4	2	2	0	1	1	1	1	1
691	1	44	1	22	5	1	1	3	4	2	0	0	1	0	0	0	0	0	0	0	0	0	0	0	0	0	0	0	0	0	0	0	0	0	0	0	0	0	0	0	0	0	0
692	1	20	0	1	8	2	1	3	1	1	0	0	3	1	0	8	6	6	32	1	1	1	1		4	2	4	8	4	1	2	4	2	8	4	2	4	4	2	1	2	2	4
693	0	24	0	24	8	2	1	3	2	2	0	0	2	1	0	3	3	6	18	1	1	1	1	2		1	2	4	2	1		4	1	4	2	2	1	2	4	8	4	8	2
694	1	25	0	1	15	4	1	3	1	2	0	0	1	1	0	6	6	10	31	1	1	1	1	2	4	8	2	8	2	4	2	8	4	2	2	2	4	1	4	8	2	4	8
695	0	23	0	1	11	3	1	1	1	1	0	0	1	0	0	4	0	0	6	1	1	0	0	2	2	1	4	2	1	4	8	0	0	0	0	0	0	0	0	0	0	0	0
696	0	48	1	24	5	1	1	3	4	2	0	0	2	1	1	0	1	0	1	1	0	0	1	0	15	25	0	0	0	8	15	1	0	1	1	15	0	0	0	25	0	0	0
697	0	29	0	5	8	2	1	2	2	1	0	0	2	1	0	2	0	0	2	1	1	0	0	4	8		2	0	0	8	15	0	0	0	0	0	0	0	0	0	0	0	0
698	0	29	0	5	8	2	1	2	2	1	0	0	2	1	0	2	0	0	2	1	1	0	0	4	8		2	0	0	8	15	0	0	0	0	0	0	0	0	0	0	0	0
699	1	32	0	13	8	2	0	3	2	1	0	0	1	1	0	4	0	0	4	1	1	0	0	4	2	1	0	0	0	4	2	0	0	0	0	0	4	0	0	0	0	0	0
700	0	45	1	12	5	1	0	3	4	3	1	0	3	1	0	9	1	0	14	1	1	0	1	2	2	8	8	4	8	1	1	0	0	1	1	1	1	0	0	0	0	0	0
701	1	40	1	14	5	1	1	3	3	3	0	0	1	0	0	8	0	0	12	1	1	0	0	2	8	4	8	4	0	0	0	0	0	0	0	0	0	0	0	0	0	0	0
702	1	25	0	1	8	2	0	2	2	1	0	0	1	0	0	0	0	0	0	0	0	0	0	1	4	0	0	0	0	0	0	0	0	0	0	0	0	0	0	0	0	0	0
703	1	22	0	1	8	2	0	2	1	1	0	1	2	0	0	1	3	19		1	1	1	1	1	2	8	1	4	1	8	8	4	2	8	1	4		8	2	1	4	2	15
704	0	22	0	1	11	3	0	2	2	1	0	0	1	0	0	9	27	40	86	1	1	1	1	2	4	2	8	2	15	1	4	15	2	8	25	2	1	8	1	2	15	4	25
705	1	25	0	2	14	4	0	3	1	1	0	0	1	0	0	0	0	0	0	0	0	0	0	0	0	0	0	0	0	2	4	0	0	0	0	0	0	0	0	0	0	0	0
706	1	25	0	2	14	4	0	3	1	1	0	0	1	0	0	0	0	0	0	0	0	0	0	0	0	0	0	0	0	2	4	0	0	0	0	0	0	0	0	0	0	0	0
707	1	23	0	1	15	4	1	3	1	1	0	0	1	1	0	4	4	12		1	1	1	1	2	2	1	2	4	4	4	8	8		2	4	4	2	4	8	2	8	4	4
708	1	23	0	1	15	4	1	3	1	1	0	0	1	1	0	4	4	12		1	1	1	1	2	2	1	2	4	4	4	8	8		2	4	4	2	4	8	2	8	4	4
709	0	35	0	2	8	2	1	3	3	2	0	0	1	1	0	0	0	0	1	1	0	0	0	25	25	0	0	1	0	25	25	1	0	0	0	0	0	0	0	0	0	0	0
710	1	28	0	2	14	4	0	3	1	2	0	0	1	1	0	0	0	0	0	0	0	0	0	8	8	0	0	0	0	15	15	0	0	0	0	0	0	0	0	0	0	0	0
711	0	26	0	1	8	2	0	2	1	2	0	0	1	1	0	1	0	0	1	1	1	0	0	4	4	0	0	0	0	4	4	0	0	0	0	1	1	0	0	0	0	0	0
712	0	25	0	1	15	4	1	3	1	1	0	0	1	0	0	0	0	0	0	0	0	0	0	8	4	4	0	0	0	25	25	0	0	0	0	1	0	0	0	2	0	0	0
713	0	25	0	1	15	4	1	3	1	1	0	0	1	0	0	0	0	0	0	0	0	0	0	8	4	4	0	0	0	25	25	0	0	0	0	1	0	0	0	2	0	0	0
714	0	35	0	10	11	3	1	3	2	2	0	0	1	0	0	1	0	0	1	1	1	0	0	2	4	1	1	0	0	4	4	0	0	0	0	0	0	0	0	0	0	0	0
715	1	22	0	1	11	3	1	3	1	1	0	0	1	0	0	8	0	0		1	1	0	0	8	25	8	8	0	0	8	15	0	0	0	0	0	0		0	0	0	0	0
716	1	22	0	1	11	3	1	3	1	1	0	0	1	0	0	8	0	0		1	1	0	0	8	25	8	8	0	0	8	15	0	0	0	0	0	0		0	0	0	0	0
717	1	25	0	2	11	3	0	3	1	1	0	0	2	1	0	0	0	0	0	0	0	0	0	4	8	0	0	0	0	15	2	0	0	0	0	0	0	0	0	0	0	0	0
718	1	25	0	2	11	3	0	3	1	1	0	0	2	1	0	0	0	0	0	0	0	0	0	4	8	0	0	0	0	15	2	0	0	0	0	0	0	0	0	0	0	0	0
719	1	26	0	1	14	4	1	3	1	2	0	0	1	0	0	2	0	0	3	1	1	0	0	4	4	2	2	1	1	8	8	0	0	0	0	0	0	0	0	0	0	0	0
720	0	30	0	1	11	3	1	3	2	2	0	1	1	0	0	0	0	2	2	1	0	1	0	2	1	2	0	0	0	2	2	0	0	0	0	0	0	0	0	1	1	1	1
721	0	30	0	1	11	3	1	3	2	2	0	1	1	0	0	0	0	2	2	1	0	1	0	2	1	2	0	0	0	2	2	0	0	0	0	0	0	0	0	1	1	1	1
722	0	30	0	9	11	3	1	3	2	2	0	0	1	1	0	30	30	30	120	1	1	1	1	15	15	15	15	15	15	25	15	15	15	15	15	15	15	15	15	15	15	15	15
723	1	30	0	4	14	4	1	2	2	1	0	0	1	0	0	2	0	1	4	1	1	1	0	2	1	2	2	1	1	2	2	0	0	0	0	0	0	0	0	0	1	1	0
724	1	30	0	2	11	3	1	3	2	3	0	0	1	1	0	0	0	0	0	0	0	0	0	1	2	1	0	0	0	0	0	0	0	0	0	0	0	0	0	0	0	0	0
725	1	29	0	2	11	3	1	2	2	2	0	0	1	1	0	0	0	0	0	0	0	0	0	8	8	0	0	0	0	0	0	0	0	0	0	0	0	0	0	0	0	0	0
726	0	35	0	3	8	2	1	3	2	3	0	0	1	0	0	0	1	0	1	1	0	0	1	2	1	0	0	0	0	1	1	0	0	1	1	0	0	0	0	0	0	0	0
727	0	35	0	3	8	2	1	3	2	3	0	0	1	0	0	0	1	0	1	1	0	0	1	2	1	0	0	0	0	1	1	0	0	1	1	0	0	0	0	0	0	0	0
728	0	30	0	6	8	2	1	3	2	1	0	0	1	1	0	1	0	0	1	1	1	0	0	1	1	1	1	0	0	1	1	0	0	0	0	0	0	0	0	0	0	0	0
729	0	30	0	2	11	3	1	3	2	2	0	0	1	1	0	0	0	0	0	0	0	0	0	2	2	0	0	0	0	4	4	0	0	0	0	0	0	0	0	0	0	0	0
730	0	31	0	4	11	3	1	3	2	1	0	0	2	1	0	0	0	0	0	0	0	0	0	4	4	0	0	0	0	4	4	0	0	0	0	0	0	0	0	0	0	0	0
731	0	31	0	4	11	3	1	3	2	1	0	0	2	1	0	0	0	0	0	0	0	0	0	4	4	0	0	0	0	4	4	0	0	0	0	0	0	0	0	0	0	0	0
732	1	33	0	13	11	3	1	3	2	1	0	0	1	0	0	4	0	0	4	1	1	0	0	4	2	2	4	0	0	15	15	0	0	0	0	0	0	0	0	0	0	0	0
733	0	28	0	1	11	3	1	3	1	1	0	0	1	1	0	0	1	0	1	1	0	0	1	4	1	0	0	0	0	2	2	0	0	0	1	0	0	0	0	0	0	0	0
734	1	31	0	6	11	3	1	3	2	1	0	0	1	0	0	0	0	0	0	0	0	0	0	0	1	1	0	0	0	0	0	0	0	0	0	0	0	0	0	0	0	0	0
735	0	26	0	4	5	1	1	3	2	3	0	0	1	1	0	2	2	1	7	1	1	1	1	2	1	1	1	1	1	2	2	1	1	1	1	1	1	1	1	1	1	1	0
736	0	46	1	20	8	2	1	2	4	2	0	0	2	0	1	0	0	0	0	0	0	0	0	1	1	0	0	0	0	1	1	0	0	0	0	0	0	0	0	0	0	0	0
737	1	40	1	7	8	3	1	2	1	2	0	0	1	1	0	12	12	6	42	1	1	1	1	2	4	8	8	8	4	2	2	4	4	8	8	8	4	4	4	2	2	4	4
738	1	42	1	22	8	2	1	2	2	2	0	1	2	1	1	9	0	33	44	1	1	1	0	25	4		8	2	2	4	8	0	0	0	0	0	1	0	0	0	25	1	8
739	1	33	0	5	8	2	1	3	1	2	0	0	1	0	0	2	0	0	2	1	1	0	0	0	4		2	0	0	8	8	0	0	0	0	0	0	0	0	0	0	0	0
740	1	33	0	11	8	2	1	2	2	1	0	0	1	0	0	0	0	0	0	0	0	0	0	1	1	0	0	0	0	1	1	0	0	0	0	0	0	0	0	0	0	0	0
741	1	30	0	11	8	2	0	2	3	1	0	0	2	0	0	0	0	0	0	0	0	0	0	1	4	0	0	0	0	2	2	0	0	0	0	0	0	0	0	0	0	0	0
742	1	41	1	20	8	2	0	2	2	1	0	1	2	0	0	4	0	0	4	1	1	0	0	4	4	4	4	0	0	0	0	0	0	0	0	0	0	0	0	0	0	0	0
743	1	33	0	10	8	2	1	2	2	2	0	0	1	0	0	0	0	2	2	1	0	1	0	4	4	0	0	0	0	2	2	0	0	0	0	0	0	0	0	0	0	1	2
744	1	44	1	16	8	2	1	2	2	2	0	1	2	1	0	8	0	0	16	1	1	0	0	2	2		8	8	4	1	1	0	0	0	0	0	0	0	0	0	0	0	0
745	1	30	0	8	8	2	1	2	2	2	0	0	2	0	0	27	33	23	123	1	1	1	1	25	25	25	25	25	4	8	4	15	25	2	8	25	2	15	8	25	8	2	15
746	1	44	1	21	5	1	1	2	3	1	0	1	2	0	0	0	0	6	6	1	0	1	0	1	2	0	0	0	0	4	4	0	0	0	0	0	0	0	0	0	2	1	4
747	1	42	1	20	5	1	0	2	2	1	0	1	1	0	0	5	1	0	11	1	1	0	1	0	0	1	1	1	1	1	1	0	0	0	1	4	4	4	1	1	0	0	0
748	1	49	1	29	5	1	0	2	2	2	0	0	1	0	0	0	0	0	0	0	0	0	0	0	0	0	0	0	0	0	0	0	0	0	0	0	0	0	0	0	0	0	0
749	1	46	1	19	8	2	1	2	3	1	0	0	1	1	0	0	0	0	0	0	0	0	0	1	1	0	0	0	0	1	1	0	0	0	0	0	0	0	0	0	0	0	0
750	1	40	1	15	8	2	1	2	2	2	0	0	1	0	0	4	0	0	5	1	1	0	0	15	8	4	4	1	1	8	0	0	0	0	0	0	0	0	0	0	0	0	0
751	1	44	1	24	8	2	0	2	3	2	0	0	1	0	0	0	0	0	0	0	0	0	0	4	4	0	0	0	0	4	4	0	0	0	0	0	0	0	0	0	0	0	0
752	1	40	1	20	5	1	0	2	2	1	0	0	1	0	0	23	40	40	143	1	1	1	1	1	2	4	8	15	8	15	15	8	25	1	15	25	15	25	15	15	15	15	25
753	1	27	0	7	11	3	1	2	1	1	0	0	1	0	0	0	0	0	0	0	0	0	0	0	0	0	0	0	0	0	0	0	0	0	0	0	0	0	0	0	0	0	0
754	1	47	1	25	11	3	1	2	3	1	0	0	2	0	0	0	0	0	0	0	0	0	0	1	1	0	0	0	0	1	1	0	0	0	0	0	0	0	0	0	0	0	0
755	1	50	1	30	5	1	1	2	3	2	0	0	1	0	1	2	2	2	8	1	1	1	1	1	1	1	1	1	1	1	1	1	1	1	1	1	1	1	1	1	1	1	1
756	1	46	1	24	5	1	1	2	1	1	0	1	2	0	0	0	8	0	14	1	0	0	1	1	2	2	0	2	0	2	0	0	8	0	0	0	0	4	0	0	0	0	0
757	1	59	1	33	8	2	1	2	3	1	0	0	1	1	0	1	2	0	3	1	1	0	1	0	0	0	0	0	1	1	1	1	1	1	1	1	1	0	0	0	0	0	0
758	0	41	1	16	11	3	1	2	2	2	0	1	1	0	0	0	16	1	17	1	0	1	1	1	0	0	0	0	2	2	4	1	1	15	15	0	0	0	0	2	1	8	0
759	0	30	0	5	8	2	1	2	2	2	0	0	1	1	0	0	0	0	0	0	0	0	0	0	0	0	0	0	0	0	0	0	0	0	0	0	0	0	0	0	0	0	0
760	1	35	0	8	8	2	1	2	1	2	0	1	1	0	0	2	2	0	8	1	1	0	1	0	0	0	1	4	4	4	0	0	0	2	2	1	1	0	0	0	0	0	0
761	0	40	1	1	8	2	1	2	2	1	0	0	2	0	0	8	23	30	77	1	1	1	1	8	4	15	4	8	25	8	4	15	8		15	4	4	8	2	8	15	8	15
762	0	35	0	12	8	2	1	3	3	1	0	0	1	0	0	0	0	0	0	0	0	0	0	1	1	0	0	0	0	4	4	0	0	0	0	0	0	0	0	0	0	0	0
763	1	31	0	7	11	3	1	2	1	1	0	1	1	0	0	4	4	0	10	1	1	0	1	2	2	4	4	2	2	4	4	4	4	2	0	0	0	0	0	0	0	0	0
764	1	39	1	15	8	2	1	2	2	1	0	0	1	0	0	4	0	0	5	1	1	0	0	1	2	2	4	1	1	2	2	0	0	0	0	0	0	0	0	0	0	0	0
765	1	30	0	4	8	2	1	2	3	2	1	1	3	1	0	0	0	0	0	0	0	0	0	1	1	2	0	0	0	0	0	0	0	0	0	0	0	0	0	0	0	0	0
766	1	25	0	1	8	2	1	2	1	1	0	1	1	1	0	0	0	0	0	0	0	0	0	1	1	0	0	0	0	0	0	0	0	0	0	0	0	0	0	0	0	0	0
767	0	45	1	23	8	2	1	2	3	2	0	0	1	0	0	0	0	0	0	0	0	0	0	1	1	0	0	0	0	2	2	0	0	0	0	0	0	0	0	0	0	0	0
768	0	27	0	5	8	2	1	2	2	3	0	1	2	1	1	15	4	12	34	1	1	1	1	4	8		15	2	4	4	4	2	0	2	4	8	0	1	1	4	8	4	4
769	0	42	1	22	8	2	1	2	2	2	0	0	2	0	0	0	0	0	0	0	0	0	0	1	1	0	0	0	0	0	0	0	0	0	0	0	0	0	0	0	0	0	0
770	1	40	1	20	5	1	0	2	3	3	0	0	1	1	0	2	2	2	8	1	1	1	1	1	1	1	1	1	1	1	1	1	1	1	1	1	1	1	1	1	1	1	1
771	1	40	1	19	8	2	1	2	3	1	0	0	1	0	0	15	0	0	15	1	1	0	0	25	8	15	15	0	0	2	2	0	0	0	0	0	0	0	0	0	0	0	0
772	1	45	1	27	5	1	1	1	2	3	0	1	1	0	0	0	0	0	0	0	0	0	0	1	1	0	0	0	0	0	0	0	0	0	0	0	0	0	0	0	0	0	0
773	0	35	0	10	8	2	0	2	2	2	0	0	1	0	0	10	10	8	36	1	1	1	1	2	4	2	8	4	2	4	8	4	2	4	8	4	2	4	8	4	4	2	4
774	0	40	1	23	8	2	1	1	3	2	0	1	1	0	0	0	0	0	0	0	0	0	0	1	1	0	0	0	0	0	0	0	0	0	0	0	0	0	0	0	0	0	0
775	0	25	0	4	14	4	1	3	2	2	0	0	1	1	0	2	8	40	52	1	1	1	1	1	0	4	2	2	2	4	4	2	8	0	0	0	0	0	0	8	15	25	25
776	0	29	0	1	11	3	0	2	2	1	0	0	1	0	0	0	0	0	0	0	0	0	0	0	0	0	0	0	0	0	0	0	0	0	0	0	0	0	0	0	0	0	0
777	1	45	1	20	8	2	1	1	2	1	0	0	1	0	0	0	0	0	0	0	0	0	0	0	0	0	0	0	0	4	4	0	0	0	0	0	0	0	0	0	0	0	0
778	1	40	1	18	5	1	1	2	3	1	0	0	2	1	0	1	17	4	23	1	1	1	1	0	0	0	1	1	4	2	1	8	15	0	2	0	0	0	2	4	4	2	0
779	0	24	0	1	8	2	1	2	1	1	0	0	1	1	0	15	0	0	15	1	1	0	0	0	0	8	15	0	0	25	25	0	0	0	0	0	0	0	0	0	0	0	0
780	1	23	0	4	8	2	1	2	2	2	0	0	2	0	0	1	40	4	46	1	1	1	1	0	0	0	1	1	4	2	1	8	15	0	25	0	0	0	2	4	4	2	0
781	0	30	0	6	8	2	1	2	1	1	0	0	1	0	0	8	12	6	32	1	1	1	1	2	4	8	4	2	4	4	4	8	8	8	4	4	4	4	4	2	2	4	4
782	1	25	0	2	8	2	1	2	1	1	0	0	1	1	1	40	30	50	130	1	1	1	1	4	2	8	15	2	15	1	8	0	15	15	15	25	25	8	8	25	25	25	25
783	1	25	0	7	8	2	0	2	2	1	0	0	2	0	0	3	1	0	5	1	1	0	1	0	25	2	2	1	2	1	25	0	0	2	1	25	1	0	0	0	0	0	0
784	1	38	1	16	8	2	0	2	1	2	0	1	2	1	0	0	0	2	2	1	0	1	0	0	4	1	0	0	2	4	0	0	0	0	0	0	0	0	0	0	2	0	0
785	0	31	0	6	8	2	0	2	2	2	0	0	2	1	0	4	6	2	18	1	1	1	1	1	2	4	2	2	1	2	2	1	2	2	4	1	2	4	1	2	0	1	2
786	0	35	0	12	8	2	0	2	1	2	0	0	1	1	0	1	0	0	1	1	1	0	0	0	0	1	1	0	0	1	1	0	0	0	0	0	0	0	0	0	0	0	0
787	1	44	1	24	8	2	1	2	3	1	0	1	1	0	0	0	0	0	0	0	0	0	0	1	1	1	0	0	0	1	1	0	0	0	0	0	0	0	0	0	0	0	0
788	1	45	1	22	8	2	1	2	3	2	0	0	1	0	0	0	0	6	6	1	0	1	0	2	2	0	0	0	0	0	0	0	0	0	0	0	0	0	0	2	2	8	4
789	1	42	1	15	8	2	0	2	2	2	1		3	0	0	0	0	0	0	0	0	0	0	0	0	0	0	0	0	1	1	0	0	0	0	0	0	0	0	0	0	0	0
790	0	38	1	11	8	2	1	2	3	2	0	0	1	0	0	1	0	0	1	1	1	0	0	1	1	1	1	0	0	1	1	0	0	0	0	0	0	0	0	0	0	0	0
791	1	44	1	24	8	2	1	2	2	1	1	1	2	0	0	0	0	0	0	0	0	0	0	4	4	0	0	0	0	4	4	0	0	0	0	0	0	0	0	0	0	0	0
792	1	48	1	24	8	2	1	2	3	1	0	1	1	0	0	0	0	0	0	0	0	0	0	4	4	0	0	0	0	8	8	0	0	0	0	0	0	0	0	0	0	0	0
793	0	40	1	12	8	2	0	2	2	1	0	0	1	0	0	0	0	0	0	0	0	0	0	1	1	0	0	0	1	1	0	0	0	0	0	0	0	0	0	0	0	0	0
794	1	50	1	20	8	2	1	3	4	2	0	0	1	0	0	8	8	12		1	1	1	1	2	4	8		2	4	8	4	2	4	8	4	2	8	4	2	4	8	4	4
795	1	42	1	12	8	2	0	2	1	1	0	0	1	0	0	16	10	8	46	1	1	1	1	2	4	2	8	8	4	2	2	4	8	8	2	8	8	4	4	4	4	2	4
796	0	51	1	27	8	2	1	1	3	1	0	0	1	0	0	0	0	0	0	0	0	0	0	4	2	0	0	0	0	8	4	0	0	0	0	0	0	0	0	0	0	0	0
797	1	40	1	6	8	2	0	2	1	1	0	0	1	0	0	8	10	16	40	1	1	1	1	4	2	8	4	2	8	4	4	8	2	4	8	2	4	4	4	8	8	4	8
798	1	23	0	3	8	2	0	2	3	2	0	0	1	1	1	12	8	8	34	1	1	1	1	2	4	8	4	2	4	8	4	4	4	2	4	8	8	4	4	4	4	4	4
799	1	38	1	15	8	2	1	2	2	1	0	0	1	0	0	0	0	0	0	0	0	0	0	1	1	0	0	0	0	1	1	0	0	0	0	0	0	0	0	0	0	0	0
800	1	46	1	25	5	1	1	2	3	2	0	1	2	0	0	1	0	0	1	1	1	0	0	1	1	1	1	0	0	0	0	0	0	0	0	0	0	0	0	0	0	0	0
801	0	42	1	20	8	2	1	3	3	1	0	0	1	0	1	1	0	0	1	1	1	0	0	0	1	1	1	0	0	0	0	0	0	0	0	0	0	0	0	0	0	0	0
802	1	35	0	5	8	2	1	3	2	1	0	0	1	0	0	0	0	0	0	0	0	0	0	0	0	0	0	0	0	0	0	0	0	0	0	0	0	0	0	0	0	0	0
803	1	30	0	11	8	2	0	2	3	1	0	0	1	0	0	0	0	0	0	0	0	0	0	1	0	0	0	0	1	1	0	0	0	0	0	0	0	0	0	0	0	0	0
804	1	33	0	8	8	2	1	2	2	1	0	0	2	0	0	1	0	0	1	1	1	0	0	1	1	1	1	0	0	1	1	0	0	0	0	0	0	0	0	0	0	0	0
805	1	40	1	19	8	2	1	2	3	2	0	0	1	0	0	0	0	0	0	0	0	0	0	0	0	0	0	0	0	1	1	0	0	0	0	0	0	0	0	0	0	0	0
806	1	30	0	1	8	2	0	2	2	1	0	0	2	0	0	0	0	0	0	0	0	0	0	1	1	0	0	0	0	1	1	0	0	0	0	0	0	0	0	0	0	0	0
807	0	32	0	6	8	2	1	3	1	2	0	0	1	0	0	2	0	0		1	1	0	0	0	4		2		2	8	8	0	0	0	0	0	0	0	0	0	0	0	0
808	0	31	0	10	11	3	1	3	2	2	0	0	1	1	1	1	3	3	10	1	1	1	1	1	0	2	0	1	1	2	0	1	2	4	1	0	1	2		2	1	2	2
809	1	38	1	10	8	2	1	3	2	3	0	0	1	1	0	1	2	2	6	1	1	1	1	1	0	1	1	0	0	1	2	1	2	1	0	2	0	1	2	0	2	1	0
810	1	49	1	25	8	2	1	2	3	1	0	0	1	1	0	0	0	0	0	0	0	0	0	1	2	0	0	0	0	4	4	0	0	0	0	0	0	0	0	0	0	0	0
811	1	27	0	3	8	2	1	2	2	1	0	1	1	0	0	0	0	0	0	0	0	0	0	1	2	0	0	0	0	4	4	0	0	0	0	0	0	0	0	0	0	0	0
812	0	45	1	11	8	2	0	2	1	2	0	1	2	0	0	2	0	0	4	1	1	0	0	0	0	0	2	2	1	1	1	1	0	0	0	0	0	0	0	0	0	0	0
813	0	48	1	2	8	2	1	2	4	2	0	0	2	1	0	4	1	1	10	1	1	1	1	1	1	0	0	0	0	0	0	0	0	1	1	1	4	4	4	1	1	1	0
814	1	43	1	21	5	1	1	2	1	2	0	0	2	1	0	0	4	0	4	1	0	0	1	0	0	0	0	0	0	0	1	1	2	2	2	1	0	0	0	0	0	0	0
815	0	35	0	15	8	2	1	2	3	1	0	1	1	1	0	0	0	1	1	1	0	1	0	2	4	1	0	0	0	1	0	0	0	0	0	0	0	0	0	2	1	0	0
816	0	23	0	1	11	3	1	2	1	1	0	0	1	1	0	4	4	30	43	1	1	1	1	1	2	1	2	1	0	0	2	0	2	0	2	0	2	4	8		15	4	15
817	1	43	1	21	5	1	1	2	3	1	0	0	1	1	0	0	0	0	0	0	0	0	0	15	4	0	0	0	0	15	8	0	0	0	0	0	0	0	0	0	0	0	0
818	1	41	1	25	5	1	1	2	2	1	0	1	1	1	0	4	0	0	4	1	1	0	0	2	2	4	4	0	0	0	0	0	0	0	0	0	0	0	0	0	0	0	0
819	1	40	1	20	8	2	1	2	3	2	0	1	1	0	0	3	4	2	11	1	1	1	1	4	2	4	1	0	4	4	1	4	2	4	2	0	2	2	0	2	1	2	1
820	1	24	0	5	8	2	1	2	2	2	0	0	1	1	0	1	0	0	1	1	1	0	0	8	8	1	1	0	0	25	25	0	0	0	0	0	0	0	0	0	0	0	0
821	1	47	1	28	8	2	0	2	3	1	0	0	1	0	0	0	0	0	0	0	0	0	0	0	0	0	0	0	0	0	0	0	0	0	0	0	0	0	0	0	0	0	0
822	1	41	1	10	8	2	1	2	1	1	0	0	2	0	0	0	0	0	0	0	0	0	0	0	0	0	0	0	0	0	1	0	0	0	0	0	0	0	0	0	0	0	0
823	1	34	0	10	5	1	1	2	2	1	0	0	1	1	0	0	0	0	0	0	0	0	0	0	0	0	0	0	0	0	0	0	0	0	0	0	0	0	0	0	0	0	0
824	0	30	0	5	11	3	1	2	1	2	0	0	1	1	0	0	0	0	0	0	0	0	0	0	0	0	0	0	0	0	0	0	0	0	0	0	0	0	0	0	0	0	0
825	1	40	1	15	11	3	1	3	4	1	0	0	1	0	0	0	0	0	0	0	0	0	0	0	1	0	0	0	0	1	1	0	0	0	0	0	0	0	0	0	0	0	0
826	1	48	1	28	8	2	1	2	3	2	0	0	2	0	0	0	1	0	1	1	0	0	1	8	0	0	0	0	0	8	2	0	0	0	1	0	0	0	0	0	0	0	0
827	0	45	1	24	11	3	1	2	3	1	0	0	1	0	0	0	0	0	0	0	0	0	0	1	1	0	0	0	1	1	0	0	0	0	0	0	0	0	0	0	0	0	0
828	1	40	1	15	8	2	1	2	3	1	0	0	1	0	0	0	0	0	0	0	0	0	0	0	0	0	0	0	0	25	25	0	0	0	0	0	0	0	0	0	0	0	0
829	1	32	0	6	8	2	0	3	3	1	0	0	1	1	0	0	0	0	0	0	0	0	0	0	1	1	0	0	0	0	1	0	0	0	0	0	0	0	0	0	0	0	0
830	0	45	1	15	8	2	1	2	4	1	0	0	1	0	0	0	0	0	0	0	0	0	0	25	25	0	0	0	0	25	25	0	0	0	0	0	0	0	0	0	0	0	0
831	1	38	1	17	11	3	1	2	3	2	0	0	2	0	0	1	0	0	1	1	1	0	0	1	0	1	1	0	0	1	0	1	0	2	0	0	0	0	0	0	0	0	0
832	0	29	0	4	8	2	1	3	2	3	0	0	1	0	0	0	0	0	0	0	0	0	0	15	25	0	0	0	0	25	25	0	0	0	0	0	0	0	0	0	0	0	0
833	1	38	1	13	15	4	1	3	3	2	0	0	1	0	1	4	30	5		1	1	1	1	15	8	4		2	1	2	4	8	15	25	15	8	4	2	1	0	1	2	4
834	0	34	0	11	11	3	1	3	1	1	0	0	1	0	0	0	0	0	0	0	0	0	0	0	0	0	0	0	0	0	0	0	0	0	0	0	0	0	0	0	0	0	0
835	1	25	0	1	11	3	1	3	3	2	0	0	1	0	0	0	0	0	0	0	0	0	0	0	0	0	0	0	0	0	0	0	0	0	0	0	0	0	0	0	0	0	0
836	1	36	0	10	8	2	1	2	1	1	0	1	1	1	1	4	3	2	11	1	1	1	1	1	2	0	2	1	2	0	2	0	2	0	1	0	2	1	1	1	1	2	1
837	0	43	1	19	11	3	1	3	4	1	0	0	1	0	0	0	0	0	0	0	0	0	0	2	2	0	0	0	0	4	8	0	0	0	0	0	0	0	0	0	0	0	0
838	0	38	1	6	8	2	1	3	3	2	0	0	1	1	0	0	0	0	0	0	0	0	0	1	0	0	0	0	0	1	1	0	0	0	0	0	0	0	0	0	0	0	0
839	0	32	0	8	8	2	1	3	3	1	0	0	1	0	0	0	0	0	0	0	0	0	0	15	2	0	0	0	0	15	15	0	0	0	0	0	0	0	0	0	0	0	0
840	0	43	1	24	8	2	1	3	3	1	0	0	1	1	1	0	0	0	0	0	0	0	0	0	0	1	0	0	0	0	0	0	0	0	0	0	0	0	0	0	0	0	0
841	1	40	1	15	11	3	1	3	4	1	0	0	1	0	0	0	0	0	0	0	0	0	0	0	1	0	0	0	0	1	1	0	0	0	0	0	0	0	0	0	0	0	0
842	1	56	1	1	8	2	1	3	4	1	0	0	1	0	0	0	0	0	0	0	0	0	0	0	0	0	0	0	0	0	0	0	0	0	0	0	0	0	0	0	0	0	0
843	1	49	1	29	8	2	1	2	3	2	0	0	2	0	0	0	1	0	1	1	0	0	1	8	0	0	0	0	0	8	2	0	0	0	1	0	0	0	0	0	0	0	0
844	0	45	1	22	8	2	1	2	3	3	0	0	2	0	0	0	0	0	1	1	0	0	0	2	2	0	0	1	0	25	8	0	0	2	0	0	0	0	0	0	0	0	0
845	0	44	1	2	8	2	1	2	3	1	0	0	1	0	0	1	0	0	1	1	1	0	0	2	2	1	1	0	0	2	2	0	0	0	0	0	0	0	0	0	0	0	0
846	0	52	1	35	8	2	1	2	3	2	0	0	2	0	0	0	0	0	0	0	0	0	0	25	25	0	0	0	0	0	0	0	0	0	0	0	0	0	0	0	0	0	0
847	0	46	1	17	8	2	1	2	4	2	0	0	1	1	0	0	0	0	0	0	0	0	0	1	2	0	0	0	0	1	2	0	0	0	0	0	0	0	0	0	0	0	0
848	1	32	0	13	8	2	1	3	2	1	0	0	1	0	0	2	0	0	2	1	1	0	0	4	4	2	2	0	0	4	4	0	0	0	0	0	0	0	0	0	0	0	0
849	1	50	1	17	8	2	1	2	2	1	0	0	1	0	0	0	0	0	0	0	0	0	0	0	0	0	0	0	0	2	4	0	0	0	0	0	0	0	0	0	0	0	0
850	0	44	1	21	11	3	1	3	3	1	0	0	1	0	0	0	0	0	0	0	0	0	0	1	1	0	0	0	0	4	8	0	0	0	0	0	0	0	0	0	0	0	0
851	0	52	1	30	11	3	1	3	3	1	0	0	2	0	1	4	0	0	4	1	1	0	0	4	2	2	4	0	0	1	0	0	0	0	0	0	0	0	0	0	0	0	0
852	1	30	0	6	8	2	1	2	1	1	0	0	2	0	0	0	0	0	0	0	0	0	0	0	0	0	0	0	0	4	2	0	0	0	0	0	0	0	0	0	0	0	0
853	0	48	1	19	8	2	1	2	4	2	0	0	2	0	0	0	0	0	1	1	0	0	0	1	0	0	0	1	0	4	4	0	0	0	0	0	0	0	0	0	0	0	0
854	1	40	1	18	8	2	1	2	3	2	0	0	1	0	0	0	0	0	0	0	0	0	0	1	1	1	0	0	0	0	0	0	0	0	0	0	0	0	0	0	0	0	0
855	0	48	1	24	8	2	1	2	3	1	0	0	1	0	0	0	0	0	0	0	0	0	0	0	0	0	0	0	0	2	2	0	0	0	0	0	0	0	0	0	0	0	0
856	1	28	0	5	8	2	1	2	1	2	0	0	1	0	1	0	4	0		1	0	0	1	0	0	0	0		2	2	8	8	2	8	2	8	0	0	0	0	0	0	0
857	0	44	1	15	5	1	1	2	2	2	0	0	1	1	0	1	0	0	2	1	1	0	0	1	1	1	1	1	0	2	1	0	0	0	0	0	0	0	0	0	0	0	0
858	1	47	1	24	8	2	1	2	3	2	0	0	1	0	0	0	0	0	0	0	0	0	0	0	0	0	0	0	0	0	0	0	0	0	0	0	0	0	0	0	0	0	0
859	1	30	0	1	11	3	1	3	2	2	1	0	1	0	0	0	0	0	0	0	0	0	0	0	0	0	0	0	0	0	0	0	0	0	0	0	0	0	0	0	0	0	0
860	1	46	1	20	5	1	0	3	2	2	0	0	1	0	0	0	0	0	0	0	0	0	0	0	0	0	0	0	0	0	0	0	0	0	0	0	0	0	0	0	0	0	0
861	0	53	1	23	8	2	0	3	3	2	0	0	1	0	0	0	0	0	0	0	0	0	0	2	2	0	0	0	0	0	1	0	0	0	0	0	0	0	0	0	0	0	0
862	0	52	1	30	11	3	1	2	3	2	0	0	1	1	0	4	0	0	4	1	1	0	0	4	4	4	4	0	0	25	25	0	0	0	0	0	0	0	0	0	0	0	0
863	0	44	1	10	8	2	1	3	2	1	1	0	1	0	0	2	3	4	13	1	1	1	1	0	0	0	0	2	1	2	4	2	1	1	2	2	2	2	2	2	2	2	2
864	1	25	0	1	8	2	1	3	1	1	0	1	1	1	0	3	4	27	35	1	1	1	1	2	2		1	1	2	2	4	4	2	4	2	4	2	0	0	0	2	8	25
865	1	35	0	10	8	2	0	2	3	1	0	1	1	1	0	1	0	40	49	1	1	1	0	4	4	2	1	8	8	15	15	0	0	0	0	0	0	0	0	8	15	25	25
866	1	47	1	24	5	1	1	2	3	2	0	0	1	0	0	0	0	0	0	0	0	0	0	0	0	0	0	0	0	0	0	0	0	0	0	0	0	0	0	0	0	0	0
867	1	49	1	28	8	2	1	2	2	2	0	0	1	0	0	0	0	0	0	0	0	0	0	0	0	0	0	0	0	0	0	0	0	0	0	0	0	0	0	0	0	0	0
868	0	30	0	9	8	2	1	2	3	3	0	0	1	0	0	0	0	0	0	0	0	0	0	1	1	0	0	0	0	0	0	0	0	0	0	0	0	0	0	0	0	0	0
869	1	40	1	20	8	2	1	2	3	2	0	1	2	0	0	0	0	0	0	0	0	0	0	1	1	0	0	0	0	1	1	0	0	0	0	0	0	0	0	0	0	0	0
870	1	49	1	28	8	2	1	2	3	2	0	0	1	0	0	0	0	0	0	0	0	0	0	0	0	0	0	0	0	1	1	0	0	0	0	0	0	0	0	0	0	0	0
871	0	27	0	6	5	1	1	2	1	1	0	0	1	1	0	0	0	0	0	0	0	0	0	1	1	0	0	0	0	2	2	0	0	0	0	0	0	0	0	0	0	0	0
872	1	47	1	25	8	2	1	2	2	1	0	0	2	0	0	0	0	0	0	0	0	0	0	4	4	0	0	0	0	0	4	4	0	0	0	0	0	0	0	0	0	0	0
873	1	22	0	1	8	3	1	3	1	1	0	0	1	0	0	0	0	0	0	0	0	0	0	0	0	0	0	0	0	0	0	0	0	0	0	0	0	0	0	0	0	0	0
874	0	40	1	12	8	2	1	1	1	2	0	0	1	1	0	1	0	0	1	1	1	0	0	1	2	1	1	0	0	25	15	0	0	0	0	0	0	0	0	0	0	0	0
875	0	45	1	17	8	2	1	2	4	2	0	0	1	1	0	0	0	0	0	0	0	0	0	1	2	0	0	0	0	1	2	0	0	0	0	0	0	0	0	0	0	0	0
876	1	42	1	20	8	2	1	2	2	2	1		1	0	0	50	50	50	200	1	1	1	1	25	25	25	25	25	25	25	25	25	25	25	25	25	25	25	25	25	25	25	25
877	1	51	1	31	8	2	1	2	4	2	1	0	1	0	0	15	50	30		1	1	1	1	25	15	25	15	15	25	15	25	15	25	15	25				15	15	15		15
878	1	46	1	21	8	2	1	2	3	1	0	0	1	0	0	4	0	2	6	1	1	1	0	0	4	2	4	0	0	0	2	1	0	0	0	0	0	0	0	0	2	0	0
879	0	45	1	17	8	2	1	3	3	1	0	0	1	1	0	1	0	0	2	1	1	0	0	2	2	0	0	0	0	15	25	0	0	0	0	0	1	1	0	0	0	0	0
880	0	53	1	30	8	2	1	2	3	1	0	0	1	0	0	0	0	0	0	0	0	0	0	0	2	2	0	0	0	0	8	0	0	0	0	2	0	0	0	0	0	0	0
881	1	40	1	18	8	2	1	2	2	2	0	0	1	0	0	0	1	2		1	0	1	1	0	0	0	0	0	0	1	1	1	0	0	1			1	1	1	1	1	1
882	0	43	1	19	8	2	1	2	2	2	0	0	1	0	0	1	0	0	1	1	1	0	0	0	0	0	1	0	0	1	1	0	0	0	0	0	0	0	0	0	0	0	0
883	0	52	1	13	11	3	1	2	2	2	0	0	1	0	0	0	0	0	0	0	0	0	0	2	4	0	0	0	0	0	2	4	0	0	0	0	0	0	0	0	0	0	0
884	0	44	1	28	11	3	1	3	3	2	0	0	1	0	0	0	0	0	0	0	0	0	0	2	1	0	0	0	0	2	4	0	0	0	0	0	0	0	0	0	0	0	0
885	0	27	0	28	11	3	1	3	3	1	0	0	1	0	0	0	0	0	0	0	0	0	0	4	2	0	0	0	0	2	4	0	0	0	0	0	0	0	0	0	0	0	0
886	1	22	0	2	11	3	1	2	1	1	0	0	1	0	0	1	1	0	3	1	1	0	1	1	1	1	0	0	0	0	1	1	1	0	0	0	1	1	1	1	0	0	0
887	1	22	0	2	11	3	1	2	1	1	0	0	1	0	0	1	1	3	5	1	1	1	1	1	1	1	0	0	0	0	2	2	1	1	0		1	0	1	2	2		1
888	0	28	0	8	8	2	0	2	2	2	0	1	2	1	0	2	0	0	4	1	1	0	0	4	4	0	2	2	0	2	2	0	0	0	0	0	0	0	0	0	0	0	0
889	0	45	1	25	8	2	1	2	3	1	0	0	1	0	0	19	23	23	94	1	1	1	1	1	25	25	15	4	15	25	15		8	2	15	4	4	25	8	25	8	25	15
890	0	43	1	15	11	3	0	3	2	2	1	0	1	0	0	0	0	0	0	0	0	0	0	0	0	0	0	0	0	0	0	0	0	0	0	0	0	0	0	0	0	0	0
891	1	42	1	20	8	2	0	2	4	2	0	0	1	0	0	0	0	0	0	0	0	0	0	4	4	0	0	0	2	4	0	0	0	0	0	0	0	0	0	0	0	0	0
892	1	42	1	21	8	2	0	2	3	1	0	1	1	0	0	0	0	0	0	0	0	0	0	0	0	0	0	0	0	0	0	0	0	0	0	0	0	0	0	0	0	0	0
893	0	37	0	6	14	4	0	3	3	3	0	1	1	0	0	3	4	3	14	1	1	1	1	2	1	2	2	2	1	2	1	2	2	1	2	2	1	2	2	2	2	2	1
894	1	43	1	25	8	2	0	2	4	1	0	0	1	0	0	0	0	0	0	0	0	0	0	0	0	0	0	0	0	0	0	0	0	0	0	0	0	0	0	0	0	0	0
895	1	22	0	2	11	3	1	2	1	1	0	0	1	0	0	1	1	0	3	1	1	0	1	1	1	1	0	0	0	0	1	1	1	0	0	0	1	1	1	0	0	0	0
896	0	50	1	32	11	3	1	3	4	2	0	0	1	0	0	0	0	0	0	0	0	0	0			0	0	0	0	1		0	0	0	0	0	0	0	0	0	0	0	0
897	1	48	1	24	8	2	1	2	3	2	0	0	1	0	0	0	0	1	1	1	0	1	0	1	1	0	0	0	0	2	2	0	0	0	0	0	0	0	0	0	1	0	0
898	1	43	1	22	8	2	1	2	3	2	0	0	1	0	0	0	0	0	0	0	0	0	0	4	4	0	0	0	0	0	0	0	0	0	0	0	0	0	0	0	0	0	0
899	1	50	1	29	5	1	1	2	3	1	0	0	2	0	0	4	1	0	5	1	1	0	1	2	2	4	4	0	0	2	2	1	1	0	0	0	0	0	0	0	0	0	0
900	1	35	0	15	8	2	1	3	4	1	0	0	1	0	1	1	0	0		1	1	0	0				1		0	1	0	1	0	1	0	0	0	0	0	0	0	0	0
901	1	45	1	17	8	2	1	3	3	1	0	0	1	1	0	0	0	1	1	1	0	1	0	2	2	0	0	0	0	15	25	0	0	0	0	0	0	0	0	1	1	0	0
902	0	46	1	25	8	2	1	2	3	1	0	0	1	0	0	0	0	0	0	0	0	0	0	2	4	0	0	0	0	8	8	0	0	0	0	0	0	0	0	0	0	0	0
903	1	47	1	24	8	2	1	3	3	1	0	0	2	1	0	8	6	0	16	1	1	0	1	0	4	2	4	2	2	8	4		4	0	2	0	4	0	1	0	0	0	0
904	1	48	1	23	8	2	1	2	2	1	0	0	2	0	0	0	0	0	0	0	0	0	0	0	0	0	0	0	0	1	1	0	0	0	0	0	0	0	0	0	0	0	0
905	1	51	1	27	8	2	1	2	2	1	0	0	2	0	0	1	0	0	1	1	1	0	0	0	0	0	0	0	0	1	1	0	0	0	0	1	1	0	0	0	0	0	0
906	1	42	1	16	8	2	1	2	2	1	0	0	1	0	0	2	0	0	2	1	1	0	0	4	4	2	2	0	0	4	4	0	0	0	0	0	0	0	0	0	0	0	0
907	0	45	1	23	8	2	1	3	4	2	0	0	2	0	0	4	6	0	15	1	1	0	1	0	0	0	4	4	2	4	4	0	2	4	4	2	0	1	1	0	0	0	0
908	1	46	1	25	5	1	0	2	4	1	0	0	1	0	0	0	0	0	0	0	0	0	0	1	1	0	0	0	0	1	1	0	0	0	0	0	0	0	0	0	0	0	0
909	1	39	1	19	8	2	0	2	3	2	0	1	2	0	0	0	0	0	0	0	0	0	0	1	4	0	0	0	0	2	15	0	0	0	0	0	0	0	0	0	0	0	0
910	1	36	0	9	11	3	1	2	2	2	0	0	1	1	0	1	0	0	1	1	1	0	0	1	2	1	1	0	0	25	15	0	0	0	0	0	0	0	0	0	0	0	0
911	1	38	1	10	11	3	1	2	2	1	0	0	1	0	0	0	0	0	0	0	0	0	0	0	1	0	0	0	0	4	4	0	0	0	0	0	0	0	0	0	0	0	0
912	0	45	1	23	8	2	1	2	3	2	0	0	1	0	0	0	0	0	0	0	0	0	0	2	0	0	0	0	0	8	4	0	0	0	0	0	0	0	0	0	0	0	0
913	1	50	1	29	8	2	1	2	3	1	0	1	2	0	0	0	0	0	0	0	0	0	0	2	4	0	0	0	0	2	1	0	0	0	0	0	0	0	0	0	0	0	0
914	1	30	0	12	8	2	1	2	2	1	0	0	1	0	0	0	0	0	0	0	0	0	0	0	0	0	0	0	0	1	1	0	0	0	0	0	0	0	0	0	0	0	0
915	1	36	0	12	8	2	0	2	3	1	0	0	1	1	0	0	0	0	0	0	0	0	0	4	4	0	0	0	0	0	15	0	0	0	0	0	0	0	0	0	0	0	0
916	0	38	1	15	8	2	0	2	4	1	0	0	1	1	0	0	0	0	2	1	0	0	0	0	0	1	0	2	2	25	25	1	0	1	0	0	0	0	0	0	0	0	0
917	1	35	0	17	11	3	1	2	3	2	0	0	1	0	0	0	0	0	0	0	0	0	0	2	4	0	0	0	0	4	4	0	0	0	0	0	0	0	0	0	0	0	0
918	1	22	0	1	8	2	1	3	2	1	0	1	2	0	0	2	0	0	6	1	1	0	0	2	4	2	2	4	2	4	2	0	0	0	0	0	0	0	0	0	0	0	0
919	1	48	1	23	8	2	0	2	1	1	0	0	2	0	0	5	3	0	10	1	1	0	1	1	4	8	4	2	1	1	4	1	2	4	1	1	1	0	0	0	0	0	0
920	1	40	1	20	5	1	1	2	2	3	1	0	1	0	0	0	0	0	0	0	0	0	0	2	2	0	0	0	0	1	1	0	0	0	0	0	0	0	0	0	0	0	0
921	0	28	0	6	11	3	1	3	2	1	0	0	2	1	0	19	2	0	21	1	1	0	1	0	25	2	15	0	0	4	8	0	0	0	2	1	4	0	0	0	0	0	0
922	0	52	1	29	8	2	1	3	3	1	0	0	1	0	0	0	0	0	0	0	0	0	0	4	2	0	0	0	0	0	0	0	0	0	0	2	0	0	0	0	0	0	0
923	0	43	1	23	8	2	0	2	3	2	0	0	1	0	0	0	1	0	1	1	0	0	1	4	0	0	0	0	0	0	25	1	1	0	0	0	0	0	0	0	0	0	0
924	0	50	1	26	8	2	1	2	3	2	0	0	1	0	0	0	0	0	0	0	0	0	0	0	0	0	0	0	0	0	0	0	0	0	0	0	0	0	0	0	0	0	0
925	0	50	1	28	8	2	1	2	2	2	0	0	1	1	0	0	0	0	0	0	0	0	0	4	4	0	0	0	0	8	4	0	0	0	0	0	0	0	0	0	0	0	0
926	0	45	1	24	8	2	1	2	3	2	0	0	1	0	0	0	0	0	0	0	0	0	0	0	0	0	0	0	0	0	0	0	0	0	0	0	0	0	0	0	0	0	0
927	0	48	1	25	8	2	0	2	3	1	0	1	2	0	0	2	0	19		1	1	1	0	4	1	1	1	0	0	4	1	2	0		0		1		2	15	4		15
928	0	46	1	22	8	2	1	2	4	2	0	0	1	0	0	0	0	0	0	0	0	0	0	4	4	0	0	0	0	8	8	0	0	0	0	0	0	0	0	0	0	0	0
929	0	50	1	28	8	2	0	2	3	3	0	0	2	1	0	2	1	0	5	1	1	0	1	2	1	1	2	2	2	1	2	2	0	0	1	0	0	0	0	0	0	0	0
930	1	44	1	22	8	2	1	2	3	2	0	0	1	0	0	1	0	0	1	1	1	0	0	0	0	2	1	0	0	0	0	0	0	0	0	0	0	0	0	0	0	0	0
931	0	53	1	30	5	1	1	2	1	1	0	1	1	0	0	0	0	0	0	0	0	0	0	0	0	0	0	0	0	0	0	0	0	0	0	0	0	0	0	0	0	0	0
932	1	25	0	23	8	2	1	2	2	1	1	1	1	0	1	0	0	0	0	0	0	0	0	0	2	0	0	0	0	0	0	0	0	0	0	0	0	0	0	0	0	0	0
933	1	19	0	1	5	1	0	3	1	2	0	0	1	1	1	50	50	50	200	1	1	1	1	25	25	25	25	25	25	25	25	25	25	25	25	25	25	25	25	25	25	25	25
934	0	51	1	21	11	3	1	2	3	1	0	0	1	1	0	0	0	0	0	0	0	0	0	25	4	0	0	0	0	25	8	0	0	0	0	0	0	0	0	0	0	0	0
935	1	36	0	16	8	2	0	2	3	3	0	1	2	0	0	6	1	0	7	1	1	0	1	1	0	0	4	0	0	4	4	0	0	2	1	0	2	0	0	0	0	0	0
936	0	53	1	30	8	2	1	3	3	1	0	0	1	0	0	0	0	0	0	0	0	0	0	0	0	0	0	0	0	0	0	0	0	0	0	0	0	0	0	0	0	0	0
937	1	27	0	4	5	1	1	2	1	1	0	0	1	0	0	0	0	0	0	0	0	0	0	1	1	0	0	0	0	0	0	0	0	0	0	0	0	0	0	0	0	0	0
938	1	42	1	22	5	1	1	2	2	1	0	1	2	1	0	0	2	0	4	1	0	0	1	0	0	0	0	2	2	8	8	2	2	0	0	0	0	0	2	0	0	0	0
939	1	22	0	2	8	2	1	2	2	1	0	1	2	1	0	0	0	0	0	0	0	0	0	0	0	0	0	0	0	0	0	0	0	0	0	0	0	0	0	0	0	0	0
940	0	40	1	1	5	1	0	3	4	3	0	1	1	0	0	25	0	0	50	1	1	0	0	25	25	25	25	25	25	25	25	0	0	0	0	0	0	0	0	0	0	0	0
941	1	28	0	2	11	3	1	2	1	2	0	0	1	1	0	8	0	0	23	1	1	0	0	25	15	25	8	15	15	25	25	0	0	0	0	0	0	0	0	0	0	0	0
942	0	47	1	3	8	2	0	2	3	2	0	0	1	0	0	0	0	0	0	0	0	0	0	0	1	0	0	0	0	1	1	0	0	0	0	0	0	0	0	0	0	0	0
943	1	40	1	7	11	3	1	2	1	2	0	0	1	1	0	0	0	0	0	0	0	0	0	1	2	0	0	0	0	4	4	0	0	0	0	0	0	0	0	0	0	0	0
944	0	39	1	45	8	2	1	3	3	2	0	0	1	1	1	0	0	0	0	0	0	0	0	0	0	0	0	0	0	0	0	0	0	0	0	0	0	0	0	0	0	0	0
945	0	35	0	25	11	3	1	3	3	2	0	1	1	0	1	0	0	0	0	0	0	0	0	0	0	0	0	0	0	0	0	0	0	0	0	0	0	0	0	0	0	0	0
946	1	49	1	23	11	3	1	2	3	2	0	0	1	0	0	0	0	0	0	0	0	0	0	0	0	0	0	0	0	0	0	0	0	0	0	0	0	0	0	0	0	0	0
947	0	56	1	32	8	2	1	3	3	2	0	1	1	0	1	0	0	0	0	0	0	0	0	0	0	0	0	0	0	0	0	0	0	0	0	0	0	0	0	0	0	0	0
948	0	41	1	1	5	1	1	1	2	2	0	0	1	0	0	0	0	0	0	0	0	0	0	0	0	0	0	0	0	0	0	0	0	0	0	0	0	0	0	0	0	0	0
949	1	30	0	11	8	2	1	2	2	1	0	0	1	0	0	0	0	0	0	0	0	0	0	0	0	0	0	0	0	0	0	0	0	0	0	0	0	0	0	0	0	0	0
950	1	33	0	11	8	2	1	2	3	1	0	0	1	0	0	2	0	0	3	1	1	0	0	4	4	2	2	1	1	8	8	0	0	0	0	0	0	0	0	0	0	0	0
951	1	45	1	22	8	2	1	2	3	3	0	0	1	0	0	1	0	0	2	1	1	0	0	1	1	1	1	1	1	1	1	0	0	0	0	0	0	0	0	0	0	0	0
952	1	33	0	12	8	2	1	2	1	1	0	0	2	0	0	4	0	0	4	1	1	0	0	2	2	1	4	0	0	4	4	0	0	0	0	0	0	0	0	0	0	0	0
953	0	45	1	25	8	2	1	2	1	1	0	0	1	0	0	0	0	0	0	0	0	0	0	1	0	1	0	0	0	1	0	1	0	0	0	0	0	0	0	0	0	0	0
954	0	40	1	1	8	2	1	2	3	2	0	0	1	0	0	0	0	0	0	0	0	0	0	0	0	0	0	0	0	0	0	0	0	0	0	0	0	0	0	0	0	0	0
955	0	35	0	10	5	1	0	2	1	2	0	0	1	0	0	3	8	2	15	1	1	1	1	1	2	2	2	1	1	2	1	2	4	4	4	1	1	1	2	2	1	1	1
956	0	45	1	7	8	2	1	2	2	2	1		1	1	0	0	0	0	0	0	0	0	0	0	0	0	0	0	0	0	0	0	0	0	0	0	0	0	0	0	0	0	0
957	1	45	1	20	8	2	1	2	3	1	0	0	1	0	0	0	0	0	0	0	0	0	0	0	1	1	0	0	0	2	4	0	0	0	0	0	0	0	0	0	0	0	0
958	1	42	1	15	11	3	1	2	3	3	0	0	1	1	0	0	0	0	0	0	0	0	0	0	0	0	0	0	0	1	1	0	0	0	0	0	0	0	0	0	0	0	0
959	0	27	0	3	8	2	0	2	1	1	0	0	1	1	0	15	0	0	23	1	1	0	0	25	25	25	15	8	15	8	0	0	0	0	0	0	0	0	0	0	0	0	0
960	1	40	1	14	11	3	0	3	1	2	0	0	1	1	0	0	0	0	0	0	0	0	0	1	2	0	0	0	0	2	2	0	0	0	0	0	0	0	0	0	0	0	0
961	1	38	1	17	8	2	1	2	3	1	0	0	1	0	0	0	0	0	0	0	0	0	0	1	1	0	0	0	0	4	4	0	0	0	0	0	0	0	0	0	0	0	0
962	1	42	1	17	8	2	1	2	3	1	0	0	1	0	0	0	0	0	0	0	0	0	0	1	1	0	0	0	0	4	4	0	0	0	0	0	0	0	0	0	0	0	0
963	1	46	1	23	5	1	1	3	3	1	0	0	1	0	0	0	0	0	0	0	0	0	0	0	0	0	0	0	0	0	0	0	0	0	0	0	0	0	0	0	0	0	0
964	1	45	1	26	8	2	0	2	3	1	0	0	1	1	0	1	0	0	1	1	1	0	0	1	2	1	1	0	0	1	2	0	0	0	0	0	0	0	0	0	0	0	0
965	1	46	1	24	5	1	1	3	2	1	0	0	1	0	0	0	0	0	0	0	0	0	0	0	0	0	0	0	0	8	8	0	0	0	0	0	0	0	0	0	0	0	0
966	1	33	0	10	8	2	1	2	2	1	0	0	1	0	0	0	0	0	0	0	0	0	0	2	2	0	0	0	0	4	4	0	0	0	0	0	0	0	0	0	0	0	0
967	0	21	0	5	8	2	1	2	4	1	0	0	1	0	0	0	0	0	0	0	0	0	0	1	0	0	0	0	0	1	1	0	0	0	0	0	0	0	0	0	0	0	0
968	1	48	1	24	8	2	1	2	3	1	0	0	1	0	0	0	0	0	0	0	0	0	0	0	0	0	0	0	0	0	0	0	0	0	0	0	0	0	0	0	0	0	0
969	0	24	0	28	11	3	1	2	1	1	0	1	1	0	1	0	1	0		1	0	0	1	1		1		1		1		8	1	0	0	0	0	0	0	0	0	0	0
970	0	43	1	17	8	2	1	3	3	1	0	0	2	0	0	0	0	0	0	0	0	0	0	0	0	1	0	0	0	0	0	0	0	0	0	0	0	0	0	0	0	0	0
971	0	38	1	3	11	3	1	3	3	1	0	1	1	1	1	0	0	0	0	0	0	0	0	0	0	0	0	0	0	0	0	0	0	0	0	0	0	0	0	0	0	0	0
972	1	34	0	6	11	3	1	2	3	1	0	0	1	0	0	0	0	0	0	0	0	0	0	4	4	0	0	0	0	0	4	4	0	0	0	0	0	0	0	0	0	0	0
973	1	39	1	15	11	3	1	1	3	1	0	1	1	0	0	0	0	0	0	0	0	0	0	0	0	0	0	0	0	25	25	0	0	0	0	0	0	0	0	0	0	0	0
974	0	45	1	21	8	2	1	3	3	1	0	0	1	0	0	0	0	0	0	0	0	0	0	0	0	0	0	0	0	0	0	0	0	0	0	0	0	0	0	0	0	0	0
975	0	50	1	15	8	2	0	2	3	2	0	0	1	0	0	1	0	0	1	1	1	0	0	1	1	1	1	0	0	4	8	0	0	0	0	0	0	0	0	0	0	0	0
976	1	47	1	3	8	2	1	3	1	1	0	0	2	0	0	1	0	0	1	1	1	0	0	0	0	0	1	0	0	15	8	0	0	0	0	0	0	0	0	0	0	0	0
977	1	38	1	17	8	3	1	2	3	1	0	0	1	0	0	0	0	0	0	0	0	0	0	0	0	0	0	0	0	0	0	0	0	0	0	0	0	0	0	0	0	0	0
978	0	44	1	18	8	2	1	2	3	1	0	0	1	0	0	0	0	0	0	0	0	0	0	1	0	0	0	0	0	0	0	0	0	0	0	0	0	0	0	0	0	0	0
979	1	28	0	4	11	3	1	3	2	2	0	1	1	0	1	0	0	0	0	0	0	0	0	0	0	0	0	0	0	0	0	0	0	0	0	0	0	0	0	0	0	0	0
980	1	34	0	10	8	2	1	3	2	1	0	0	1	0	0	0	0	0	0	0	0	0	0	0	0	0	0	0	0	0	0	0	0	0	0	0	0	0	0	0	0	0	0
981	1	43	1	24	8	2	1	2	3	2	0	1	2	0	0	0	0	0	0	0	0	0	0	0	0	1	0	0	0	0	0	0	0	0	0	0	0	0	0	0	0	0	0
982	0	48	1	28	8	2	1	2	4	1	0	0	1	1	0	2	0	0	2	1	1	0	0	4	4	0	2	0	0	15	15	0	0	0	0	0	0	0	0	0	0	0	0
983	0	40	1	25	5	1	1	2	2	2	0	0	2	0	0	0	0	0	0	0	0	0	0	0	0	0	0	0	0	0	0	0	0	0	0	0	0	0	0	0	0	0	0
984	1	47	1	30	5	1	1	3	2	2	0	1	1	1	1	0	1	0	1	1	0	0	1	0	0	2	0	0	0	0	0	0	0	0	1	0	0	0	0	0	0	0	0
985	1	48	1	23	8	2	1	2	3	2	0	0	1	0	0	0	0	0	0	0	0	0	0	0	0	0	0	0	0	1	1	0	0	0	0	0	0	0	0	0	0	0	0
986	1	38	1	18	8	2	0	2	3	1	0	0	1	0	0	3	1	0	4	1	1	0	1	4	8	4	2	0	0	15	15	0	0	2	1	2	1	0	0	0	0	0	0
987	1	40	1	18	8	2	0	2	1	1	0	0	1	0	0	3	1	0	4	1	1	0	1	4	8	4	2	0	2	15	15	0	0	2	1	2	1	0	0	0	0	0	0
988	1	38	1	20	8	2	0	2	2	1	0	0	1	0	0	0	0	0	0	0	0	0	0	0	0	0	0	0	0	0	0	0	0	0	0	0	0	0	0	0	0	0	0
989	0	46	1	26	8	2	0	1	3	2	0	0	1	1	0	2	2	2	10	1	1	1	1	1	2	1	1	2	1	2	1	2	1	2	1	2	1	2	1	2	1	2	1
990	1	43	1	24	8	2	1	2	3	1	0	0	1	0	0	0	0	0	0	0	0	0	0	0	0	0	0	0	0	8	8	0	0	0	0	0	0	0	0	0	0	0	0
991	0	40	1	12	8	2	1	1	3	1	0	0	1	0	0	1	0	0	2	1	1	0	0	1	1	1	1	1	1	1	1	0	0	0	0	0	0	0	0	0	0	0	0
992	0	42	1	19	8	2	1	1	4	1	0	0	1	1	0	0	0	0	0	0	0	0	0	0	0	0	0	0	0	0	0	0	0	0	0	0	0	0	0	0	0	0	0
993	0	41	1	17	8	2	1	3	3	1	0	1	1	0	0	1	0	0	1	1	1	0	0	0	0	1	1	0	0	4	4	0	0	0	0	0	0	0	0	0	0	0	0
994	0	27	0	6	8	2	1	2	2	1	0	0	1	0	0	0	0	0	0	0	0	0	0	0	0	1	0	0	0	25	25	0	0	0	0	0	0	0	0	0	0	0	0
995	1	38	1	13	8	2	1	2	1	1	0	0	2	0	0	1	0	0	1	1	1	0	0	1	1	1	1	0	0	0	0	0	0	0	0	0	0	0	0	0	0	0	0
996	0	42	1	1	8	3	1	2	4	1	0	0	1	1	0	1	0	0	1	1	1	0	0	1	0	1	1	0	0	1	0	0	0	0	0	0	0	0	0	0	0	0	0
997	1	44	1	25	8	2	0	2	3	1	1	0	2	1	1	0	0	0	0	0	0	0	0	0	0	0	0	0	0	0	0	0	0	0	0	0	0	0	0	0	0	0	0
998	1	44	1	17	8	2	1	2	3	1	0	1	1	0	0	0	0	0	0	0	0	0	0	1	0	0	0	0	0	0	0	0	0	0	0	0	0	0	0	0	0	0	0
999	1	42	1	21	8	2	0	2	3	1	0	1	2	0	0	1	0	0	1	1	1	0	0	4	15	2	1	0	0	2	4	0	0	0	0	0	0	0	0	0	0	0	0
1000	0	23	0	1	11	3	1	2	1	2	0	0	1	0	0	3	12	25	44	1	1	1	1	2	4	4	2	2	2	2	4	4	4	8	8	1	1	2	0	0	0	2	25
1001	0	50	1	27	11	3	1	3	3	2	0	0	1	0	0	0	0	0	0	0	0	0	0	0	0	0	0	0	0	0	0	0	0	0	0	0	0	0	0	0	0	0	0
1002	0	41	1	17	8	2	0	2	3	2	0	0	2	0	0	0	0	0	0	0	0	0	0	0	0	0	0	0	0	1	1	0	0	0	0	0	0	0	0	0	0	0	0
1003	1	28	0	4	8	2	1	2	1	2	0	0	2	1	0	0	0	0	0	0	0	0	0	0	0	0	0	0	0	0	0	0	0	0	0	0	0	0	0	0	0	0	0
1004	0	38	1	12	11	3	1	2	1	2	0	0	1	0	0	0	0	0	0	0	0	0	0	0	0	0	0	0	0	0	0	0	0	0	0	0	0	0	0	0	0	0	0
1005	0	25	0	1	8	2	0	2	1	2	0	1	2	0	1	1	0	0	2	1	1	0	0	0	0	0	1	1	1	1	1	0	0	0	0	0	0	0	0	0	0	0	0
1006	1	46	1	25	8	2	1	2	2	1	0	0	2	1	0	0	0	0	0	0	0	0	0	0	0	0	0	0	0	0	0	0	0	0	0	0	0	0	0	0	0	0	0
1007	0	41	1	20	8	2	1	2	2	1	0	0	1	0	0	0	0	0	0	0	0	0	0	0	0	0	0	0	0	25	25	0	0	0	0	0	0	0	0	0	0	0	0
1008	0	41	1	20	8	2	0	2	2	2	0	0	1	0	0	1	0	0	1	1	1	0	0	2	2	0	1	0	0	25	8	0	0	0	0	0	0	0	0	0	0	0	0
1009	0	42	1	19	8	2	1	2	4	3	0	0	1	0	0	0	0	0	0	0	0	0	0	2	1	0	0	0	0	25	25	0	0	0	0	0	0	0	0	1	0	0	0
1010	1	50	1	30	8	2	1	3	3	2	0	0	1	1	0	23	23	23	99	1	1	1	1	8	4	8	8	15	15	8	8	15	8	15	15	8	15	15	15	15	8	15	15
1011	1	52	1	32	8	2	0	2	4	1	0	0	1	0	0	0	0	0	0	0	0	0	0	1	2	0	0	0	0	25	25	0	0	0	0	0	0	0	0	0	0	0	0
1012	1	40	1	20	8	2	0	2	4	2	0	0	1	1	0	0	0	0	0	0	0	0	0	4	2	1	0	0	0	1	1	0	0	0	0	0	0	0	0	0	0	0	0
1013	1	52	1	26	11	3	0	2	3	1	0	0	1	0	0	0	0	0	0	0	0	0	0	1	0	0	0	0	0	1	0	0	0	0	0	0	0	0	0	0	0	0	0
1014	1	45	1	25	8	2	1	2	3	1	0	0	2	0	0	0	0	0	0	0	0	0	0	0	25	1	0	0	0	25	25	0	0	0	0	0	0	0	0	0	0	0	0
1015	1	50	1	27	8	2	1	2	3	1	0	0	2	0	0	0	0	0	0	0	0	0	0	0	0	0	0	0	0	1	1	0	0	0	0	0	0	0	0	0	0	0	0
1016	1	42	1	2	8	2	1	2	2	1	0	1	1	0	0	0	0	0	0	0	0	0	0	1	25	0	0	0	0	4	8	0	0	4	0	0	0	0	0	0	0	0	0
1017	0	45	1	23	8	3	0	3	3	1	0	0	1	0	0	0	0	0	0	0	0	0	0	0	0	0	0	0	0	0	0	0	0	0	0	0	0	0	0	0	0	0	0
1018	0	35	0	1	8	2	1	3	3	3	0	0	1	1	0	0	0	0	0	0	0	0	0	8	8	0	0	0	0	8	8	0	0	0	0	0	0	0	0	0	0	0	0
1019	0	46	1	25	8	3	1	3	3	1	0	0	1	0	0	0	0	0	0	0	0	0	0	0	0	0	0	0	0	0	0	0	0	0	0	0	0	0	0	0	0	0	0
1020	0	39	1	7	8	2	0	3	2	1	0	1	1	1	0	2	2	17	22	1	1	1	1	1	1	1	0	0	0	1	1	1	1	1	1	2	2	1	2	4	15	2	2
1021	0	48	1	26	8	2	0	2	3	2	0	0	1	1	0	0	0	0	0	0	0	0	0	0	0	0	0	0	0	0	0	0	0	0	0	0	0	0	0	0	0	0	0
1022	0	47	1	25	8	3	1	3	3	1	0	0	1	0	0	0	0	0	0	0	0	0	0	0	0	0	0	0	0	0	0	0	0	0	0	0	0	0	0	0	0	0	0
1023	0	44	1	16	8	2	1	2	3	1	0	0	1	0	0	0	0	0	0	0	0	0	0	0	0	0	0	0	0	0	0	0	0	0	0	0	0	0	0	0	0	0	0
1024	0	51	1	27	8	2	1	2	3	1	0	0	1	0	0	4	16	0	20	1	1	0	1	1	1	1	0	0	0	0	8	8	8	8	8	8	4	0	0	0	0	0	0
1025	1	28	0	4	11	3	1	2	2	1	0	0	1	1	0	4	2	16	24	1	1	1	1	2	1	0	2	1	2	1	0	2	0	15	2	8	2	1	8	2	8	2	8
1026	1	40	1	18	8	2	1	2	3	1	0	0	1	0	0	2	0	0	2	1	1	0	0	2	2	2	2	0	0	0	0	0	0	0	0	0	0	0	0	0	0	0	0
1027	1	50	1	20	8	2	1	2	3	1	0	0	1	0	0	0	0	0	0	0	0	0	0	0	0	0	0	0	0	0	0	0	0	0	0	0	0	0	0	0	0	0	0
1028	0	50	1	30	5	1	1	2	3	1	0	0	1	0	0	25	0	0	25	1	1	0	0	25	25	25	25	0	0	0	0	0	0	0	0	0	0	0	0	0	0	0	0
1029	1	28	0	25	8	2	0	3	2	1	0	0	1	1	0	0	0	0	0	0	0	0	0	0	0	0	0	0	0	1	1	0	0	0	0	0	0	0	0	0	0	0	0
1030	0	30	0	10	8	2	1	2	3	2	0	0	1	0	0	0	0	0	0	0	0	0	0	0	0	0	0	0	0	0	0	0	0	0	0	0	0	0	0	0	0	0	0
1031	0	22	0	1	11	3	0	2	1	2	0	1	2	1	0	0	0	0	0	0	0	0	0	0	0	0	0	0	0	0	0	0	0	0	0	0	0	0	0	0	0	0	0
1032	1	47	1	22	8	2	1	2	2	1	0	0	2	0	0	0	0	0	0	0	0	0	0	0	0	0	0	0	0	25	25	0	0	0	0	0	0	0	0	0	0	0	0
1033	1	26	0	3	11	3	1	3	2	1	0	1	1	1	0	1	0	0	1	1	1	0	0	2	2	0	1	0	0	4	4	0	0	0	0	0	0	0	0	0	0	0	0
1034	1	28	0	3	8	2	1	2	1	2	0	0	1	0	0	0	0	0	0	0	0	0	0	0	0	0	0	0	0	0	0	0	0	0	0	0	0	0	0	0	0	0	0
1035	1	50	1	27	8	2	1	2	2	1	0	1	1	0	0	4	2	16	30	1	1	1	1	0	0	0	0	0	0	0	0	0	1	1	1	1	4	8	8	4	8	8	8
1036	1	48	1	25	8	2	1	2	2	1	0	1	2	0	0	0	0	0	0	0	0	0	0	0	0	0	0	0	0	0	0	0	0	0	0	0	0	0	0	0	0	0	0
1037	1	36	0	15	11	3	1	2	1	1	0	0	1	1	0	30	30	30	120	1	1	1	1	25	15	15	15	15	15	15	15	15	15	15	15	15	15	15	15	15	15	15	15
1038	0	43	1	1	8	2	1	2	2	2	0	0	1	0	0	0	0	0	0	0	0	0	0	0	0	0	0	0	0	0	0	0	0	0	0	0	0	0	0	0	0	0	0
1039	0	44	1	10	8	2	1	2	2	1	0	0	1	0	0	0	0	0	0	0	0	0	0	1	1	0	0	0	0	0	0	0	0	0	0	0	0	0	0	0	0	0	0
1040	1	30	0	8	11	3	1	3	3	3	0	0	1	0	0	0	0	0	0	0	0	0	0	0	0	0	0	0	0	0	0	0	0	0	0	0	0	0	0	0	0	0	0
1041	1	33	0	10	11	3	1	3	2	1	0	0	1	0	0	0	0	0	0	0	0	0	0	0	0	0	0	0	0	0	0	0	0	0	0	0	0	0	0	0	0	0	0
1042	1	30	0	10	14	4	1	3	3	3	0	0	1	0	0	0	0	0	0	0	0	0	0	0	0	0	0	0	0	0	0	0	0	0	0	0	0	0	0	0	0	0	0
1043	0	46	1	23	5	1	0	2	2	2	0	0	1	0	0	0	0	0	0	0	0	0	0	1	0	0	0	0	0	0	0	0	0	0	0	0	0	0	0	0	0	0	0
1044	1	38	1	12	8	2	1	3	3	2	0	0	1	1	0	0	0	0	0	0	0	0	0	0	0	0	0	0	0	0	0	0	0	0	0	0	0	0	0	0	0	0	0
1045	0	46	1	23	8	2	1	3	3	2	0	0	1	0	0	0	0	0	0	0	0	0	0	0	0	0	0	0	0	2	2	0	0	0	0	0	0	0	0	0	0	0	0
1046	1	45	1	25	5	1	0	2	1	1	0	0	1	0	0	0	0	0	0	0	0	0	0	0	0	0	0	0	1	1	0	0	0	0	0	0	0	0	0	0	0	0	0
1047	1	39	1	18	5	1	1	2	1	1	0	1	2	1	0	1	17	4	25	1	1	1	1	0	0	0	0	2	2	8	8	2	2	15	15	8	1	1	0	0	2	2	2
1048	0	46	1	24	8	2	1	2	2	1	0	0	1	0	0	4	0	0	4	1	1	0	0	2	4	4	4	0	0	4	4	0	0	0	0	0	0	0	0	0	0	0	0
1049	1	28	0	7	8	2	1	2	2	2	0	0	1	1	0	3	6	9	23	1	1	1	1	4	2	2	2	4	4	4	2	2	2	2	4	4	1	1	1	8	1	8	8
1050	1	48	1	28	8	2	1	2	3	1	0	0	1	0	0	0	0	0	0	0	0	0	0	0	0	0	0	0	0	8	8	0	0	0	0	0	0	0	0	0	0	0	0
1051	1	43	1	21	5	1	0	3	4	1	1	0	1	0	0	2	2	2	8	1	1	1	1	1	1	1	1	1	1	1	1	1	1	1	1	1	1	1	1	1	1	1	1
1052	0	35	0	5	11	3	1	3	1	3	1	0	1	0	0	0	0	0	0	0	0	0	0	0	0	0	0	0	0	0	0	0	0	0	0	0	0	0	0	0	0	0	0
1053	0	35	0	7	11	3	1	2	1	2	1	0	1	0	1	0	0	0	0	0	0	0	0	0	0	0	0	0	0	0	0	0	0	0	0	0	0	0	0	0	0	0	0
1054	1	38	1	27	8	2	0	3	2	1	0	1	1	0	0	16	12	30	74	1	1	1	1	8	8	8	8	8	4	4	4	4	4	8	8	8	8	8	8	15	15	15	15
1055	1	50	1	27	11	3	1	2	3	1	0	1	1	0	0	1	2	4	8	1	1	1	1	0	0	0	0	0	0	1	1	1	1	1	1	1	1	1	1	2	2	2	2
1056	0	26	0	1	8	2	1	3	1	1	0	1	1	1	0	4	0	40	44	1	1	1	0	1	1	2	4	0	0	8	8	0	0	0	0	0	0	0	0	8	15	25	25
1057	1	29	0	4	8	2	1	3	1	1	0	1	1	1	1	2	0	27	29	1	1	1	0	2	2	0	2	0	0	4	4	2	0	0	0	0	0	0	0	25	2	15	25
1058	0	46	1	25	8	2	1	2	3	2	0	0	1	0	0	0	0	0	0	0	0	0	0	1	1	0	0	0	0	0	0	0	0	0	0	0	0	0	0	0	0	0	0
1059	1	23	0	26	11	3	1	2	2	1	1	1	1	1	0	1	0	5	6	1	1	1	0	2	2	1	1	0	0	0	0	0	0	0	0	0	0	0	0	1	1	2	4
1060	0	42	1	20	8	2	1	2	2	2	0	0	1	1	0	1	0	0	2	1	1	0	0	2	4	8	1	1	1	4	4	0	0	0	0	0	0	0	0	0	0	0	0
1061	1	46	1	23	8	2	1	2	1	1	0	0	1	0	0	0	0	0	0	0	0	0	0	0	0	0	0	0	0	0	0	0	0	0	0	0	0	0	0	0	0	0	0
1062	0	42	1	1	8	2	1	2	3	2	0	0	1	0	0	0	0	0	0	0	0	0	0	0	0	0	0	0	0	0	0	0	0	0	0	0	0	0	0	0	0	0	0
1063	1	25	0	7	8	2	0	3	2	1	0	0	1	0	0	50	50	50	200	1	1	1	1	25	25	25	25	25	25	25	25	25	25	25	25	25	25	25	25	25	25	25	25
1064	0	44	1	20	11	3	0	3	3	1	0	0	2	0	0	8	29	0	37	1	1	0	1	4	15	0	0	0	2	4	4	1	4	2	25	1	8	0	0	2	0	0	0
1065	0	51	1	27	11	3	1	3	3	3	0	0	1	1	0	2	1	8	11	1	1	1	1	0	2	1	2	0	2	4	1	2	1	2	0	1	0	0	4	0	4	2	4
1066	0	38	1	11	8	2	0	3	3	1	0	0	2	0	0	0	0	0	0	0	0	0	0	4	2	0	0	0	0	4	4	0	0	0	0	0	0	0	0	0	0	0	0
1067	1	50	1	45	8	2	0	2	4	2	0	0	1	0	0	2	0	0	2	1	1	0	0	4	4	1	2	0	0	25	25	0	0	0	0	0	0	0	0	0	0	0	0
1068	1	47	1	26	8	2	1	2	3	2	0	0	2	1	1	8	2	8	18	1	1	1	1	0	0	0	0	0	8	1	8	0	2	0	0	1	8	0	1	8	4	1	4
1069	0	30	0	1	8	2	0	3	2	1	0	1	1	1	0	1	0	33	36	1	1	1	0	4	4	1	1	2	4	8	8	0	0	0	0	0	0	0	0	8	8	15	25
1070	1	24	0	1	8	2	0	3	2	1	0	1	2	0	1	4	0	0	12	1	1	0	0	8	4	4	4	8	4	8	4	0	0	0	0	0	0	0	0	0	0	0	0
1071	1	40	1	2	8	2	0	2	1	2	0	0	1	0	0	0	0	0	0	0	0	0	0	1	1	0	0	0	0	2	2	0	0	0	0	0	0	0	0	0	0	0	0
1072	1	33	0	8	8	2	1	2	3	3	0	0	1	0	0	0	0	0	0	0	0	0	0	0	0	0	0	0	0	4	4	0	0	0	0	0	0	0	0	0	0	0	0
1073	1	44	1	24	8	2	1	2	3	2	0	0	1	0	0	8	0	0	8	1	1	0	0	4	8	8	8	0	0	1	1	0	0	0	0	0	0	0	0	0	0	0	0
1074	1	24	0	5	8	2	0	2	2	1	0	0	1	0	0	0	0	0	0	0	0	0	0	1	25	0	0	0	0	0	0	0	0	0	0	1	0	0	0	0	0	0	0
1075	1	30	0	2	5	1	1	2	3	1	0	1	2	0	0	4	4	4	16	1	1	1	1	2	2	2	2	2	2	2	2	2	2	2	2	2	2	2	2	2	2	2	2
1076	1	40	1	20	8	2	0	2	3	2	1	1	3	0	0	40	16	19	87	1	1	1	1	0	0	4	25	4	8	0	0	0	8	0	8	0	15	8	0	0	4	0	15
1077	1	36	0	12	8	2	0	2	3	1	0	0	1	1	1	5	2	2	14	1	1	1	1	8	8	8	4	4	2	2	1	1	1	1	1	1	1	1	1	1	1	1	1
1078	1	22	0	1	8	2	0	2	1	1	0	0	2	0	1	9	5	8	25	1	1	1	1	1	2	4	1	2	4	1	1	4	4	8	1	2	8	1	8	1	4	1	4
1079	1	49	1	31	8	2	1	2	4	1	0	0	3	0	1	1	2	1	4	1	1	1	1	1	1	0	1	0	1	0	1	2	2	0	0	0	0	0	0	0	0	0	1
1080	1	46	1	19	5	1	1	2	4	2	1	1	2	0	0	4	4	4	16	1	1	1	1	4	4	4	2	2	2	2	2	2	2	2	2	2	2	2	2	2	2	2	2
1081	1	26	0	3	8	2	1	2	1	2	0	0	1	0	0	0	0	0	0	0	0	0	0	0	0	0	0	0	0	4	4	0	0	0	0	0	0	0	0	0	0	0	0
1082	0	40	1	5	8	2	1	2	1	1	0	0	1	1	0	6	16	8	36	1	1	1	1	2	4	4	4	4	4	4	8	8	8	8	8	2	2	2	4	4	4	4	4
1083	1	40	1	10	8	2	0	2	1	1	0	0	1	0	0	12	6	12	46	1	1	1	1	2	4	8	8	8	4	4	4	2	2	2	4	4	4	8	8	8	8	4	4
1084	0	27	0	3	11	3	1	2	1	1	0	0	1	1	0	8	10	6	30	1	1	1	1	2	4	4	4	4	8	8	8	8	8	4	2	4	4	2	2	4	4	4	2
1085	1	40	1	26	8	2	1	3	1	1	0	0	1	0	0	16	12	8	52	1	1	1	1	4	4	4	8	8	4	2	4	4	4	2	8	8	8	8	4	2	4	4	4
1086	0	20	0	5	14	4	0	3	2	3	0	0	1	1	0	2	2	1		1	1	1	1	1	1	1	1	1	1	1	1	1	1	1	1	1	1	1	1	1	1	1
1087	0	47	1	25	8	2	1	2	3	2	0	0	1	0	0	0	0	0	1	1	0	0	0	0	0	0	0	1	1	0	0	0	0	0	0	0	0	0	0	0	0	0	0
1088	0	32	0	7	11	3	1	2	2	1	0	0	1	0	0	0	0	0	0	0	0	0	0	1	0	0	0	0	0	0	0	0	0	0	0	0	0	0	0	0	0	0	0
1089	1	40	1	15	8	2	1	2	1	2	0	0	1	0	0	0	0	0	0	0	0	0	0	0	0	0	0	0	0	0	0	0	0	0	0	0	0	0	0	0	0	0	0
1090	0	45	1	28	11	3	0	3	3	1	0	0	1	0	0	4	4	4	16	1	1	1	1	2	2	2	2	2	2	2	2	2	2	2	2	2	2	2	2	2	2	2	2
1091	1	27	0	3	8	2	1	2	1	2	0	0	2	0	0	0	0	0	0	0	0	0	0	0	0	0	0	0	0	0	0	0	0	0	0	0	0	0	0	0	0	0	0
1092	0	48	1	27	8	2	1	2	3	1	0	0	1	0	0	0	0	0	1	1	0	0	0	0	1	0	0	1	1	2	1	0	0	0	0	1	0	0	0	0	0	0	0
1093	1	43	1	22	8	2	0	2	3	1	0	0	2	0	0	0	0	0	0	0	0	0	0	0	1	1	0	0	0	0	0	0	0	0	0	0	0	0	0	0	0	0	0
1094	1	47	1	20	11	3	1	2	1	1	1	0	2	0	0	1	0	0	1	1	1	0	0	2	2	0	0	0	1	1	0	0	0	0	0	0	1	0	0	0	0	0	0
1095	1	33	0	11	8	2	1	2	3	2	0	1	2	1	0	2	2	1	5	1	1	1	1	8	8	4	2	0	0	2	2	1	2	0	0	1	0	0	0	1	1	0	0
1096	0	32	0	3	8	2	1	2	3	1	0	0	1	1	0	3	2	4	12	1	1	1	1	2	2	2	2	2	2	4	4	4	1	1	1	1	1	1	2	2	2	2	2
1097	1	31	0	7	5	1	1	3	2	2	0	0	1	1	0	16	19	0	45	1	1	0	1	8	8	15	15	8	8	15	15	8	4	8	15	1	1	2	1	0	0	0	0
1098	0	48	1	16	8	2	1	3	3	2	0	0	2	0	0	0	0	0	0	0	0	0	0	0	0	0	0	0	0	0	0	0	0	0	0	0	0	0	0	0	0	0	0
1099	0	40	1	40	11	3	0	3	2	1	0	0	1	1	0	0	0	0	0	0	0	0	0	0	0	0	0	0	0	0	0	0	0	0	0	0	0	0	0	0	0	0	0
1100	0	41	1	1	5	1	1	1	3	1	0	0	1	0	1	4	1	0	7	1	1	0	1	0	0	4	4	2	1	4	4	1	1	0	0	0	0	0	0	0	0	0	0
1101	0	59	1	31	8	2	0	2	3	2	0	0	1	0	0	2	0	0	3	1	1	0	0	2	2	2	2	1	1	2	2	1	0	0	0	0	0	0	0	0	0	0	0
1102	1	50	1	22	8	2	0	2	3	1	0	0	2	0	0	0	0	0	0	0	0	0	0	1	2	0	0	0	0	0	0	0	0	0	0	0	0	0	0	0	0	0	0
1103	1	47	1	3	11	3	1	2	2	1	1	1	2	0	0	4	1	4	10	1	1	1	1	4	2	1	2	1	0	2	1	0	0	1	1	2	2	0	0	0	4	0	0
1104	0	34	0	11	11	3	1	3	2	1	0	0	1	0	0	0	0	0	0	0	0	0	0	0	0	0	0	0	0	0	0	0	0	0	0	0	0	0	0	0	0	0	0
1105	0	45	1	23	8	2	1	2	4	1	0	0	1	0	0	0	0	0	0	0	0	0	0	1	1	0	0	0	0	1	1	0	0	0	0	0	0	0	0	0	0	0	0
1106	0	49	1	26	11	3	1	3	3	1	0	0	1	0	0	0	0	0	0	0	0	0	0	1	1	0	0	0	0	1	1	0	0	0	0	0	0	0	0	0	0	0	0
1107	0	26	0	4	8	2	0	2	1	1	0	0	1	1	0	0	0	10	10	1	0	1	0	1	1	0	0	0	0	2	1	0	0	0	0	0	0	0	0	4	8	2	2
1108	0	26	0	4	8	2	0	2	1	1	0	0	1	0	0	0	0	0	0	0	0	0	0	2	2	0	0	0	0	2	2	0	0	0	0	0	0	0	0	0	0	0	0
1109	1	50	1	28	8	2	1	2	2	1	0	1	2	1	0	1	10	0	12	1	1	0	1	0	0	0	0	0	0	0	0	2	8	8	2	2	1	1	2	1	0	0	0
1110	1	48	1	10	8	2	1	2	2	1	0	0	1	0	0	0	0	0	0	0	0	0	0	0	0	0	0	0	0	0	0	0	0	0	0	0	0	0	0	0	0	0	0
1111	1	40	1	33	8	3	1	3	3	1	0	0	1	0		0	0	0	1	1	0	0	0	0	1	0	0	1	1	2	1	0	0	0	0	0	0	0	0	0	0	0	0
1112	1	40	1	18	8	2	1	3	4	2	0	0	1	0	0	0	0	0	0	0	0	0	0	0	0	0	0	0	0	0	0	0	0	0	0	0	0	0	0	0	0	0	0
1113	1	40	1	3	8	3	0	2	2	1	0	0	1	0	0	0	0	0	0	0	0	0	0	0	0	0	0	0	0	1	1	0	0	0	0	0	0	0	0	0	0	0	0
1114	0	42	1	10	8	2	1	2	2	1	0	1	1	0	0	0	0	0	0	0	0	0	0	0	0	0	0	0	2	0	1	0	0	0	0	0	0	0	0	0	0	0	0
1115	1	25	0	1	8	2	0	2	1	1	0	0	1	1	0	0	0	0	0	0	0	0	0	0	0	0	0	0	0	0	0	0	0	0	0	0	0	0	0	0	0	0	0
1116	1	22	0	2	11	3	1	2	1	1	0	0	1	0	0	2	2	1	5	1	1	1	1	8	8	4	2	0	0	2	2	1	2	0	0	1	0	0	0	1	1	0	0
1117	1	45	1	23	8	2	1	2	2	1	0	0	1	1	0	6	1	0	7	1	1	0	1	4	4	4	4	0	0	0	0	1	1	0	0	2	2	0	0	0	0	0	0
1118	0	47	1	10	8	2	1	2	2	1	0	0	3	0	0	2	0	0	4	1	1	0	0	2	1	2	2	2	4	1	1	1	0	0	0	0	0	0	0	0	0	0	0
1119	1	48	1	23	8	2	1	2	3	2	0	0	1	1	0	2	0	1	4	1	1	1	0	2	1	1	2	1	2	1	2	2	0	0	0	0	0	0	0	0	0	0	1
1120	1	52	1	23	8	2	1	3	2	1	0	0	1	0	0	0	0	1	1	1	0	1	0	1	2	0	0	0	0	1	1	0	0	0	0	0	0	0	0	0	0	1	1
1121	1	38	1	10	8	2	1	2	2	1	0	1	2	0	0	0	0	0	0	0	0	0	0	1	2	0	0	0	0	0	0	0	0	0	0	0	0	0	0	0	0	0	0
1122	1	25	0	14	8	2	1	2	1	2	0	1	2	0	0	2	8	8	19	1	1	1	1	1	0	0	0	0	0	0	2	0	0	4	8	4	2	1	1	4	4	4	4
1123	0	33	0	10	8	2	1	2	2	1	0	1	1	1	0	0	0	0	0	0	0	0	0	2	1	0	0	0	0	0	2	0	0	0	0	0	0	0	0	0	0	0	0
1124	0	47	1	25	8	2	1	2	3	1	0	0	1	0	0	2	2	23	29	1	1	1	1	4	0	2	1	2	0	0	1	0	1	0	1	0	1	0	4	0	8	0	15
1125	0	47	1	29	8	2	1	2	3	1	0	0	1	0	0	1	0	0	1	1	1	0	0	0	0	1	1	0	0	0	0	0	0	0	0	0	0	0	0	0	0	0	0
1126	0	35	0	38	8	2	1	3	2	1	0	0	1	1	0	0	0	0	0	0	0	0	0	0	0	0	0	0	0	0	0	0	0	0	0	0	0	0	0	0	0	0	0
1127	0	34	0	6	8	2	1	2	2	1	0	1	1	0	0	0	0	0	0	0	0	0	0	2	2	0	0	0	0	0	0	0	0	0	0	0	0	0	0	0	0	0	0
1128	1	46	1	41	8	2	1	3	2	1	0	0	1	1	0	0	0	0	0	0	0	0	0	1	0	0	0	0	0	0	0	0	0	0	0	0	0	0	0	0	0	0	0
1129	0	30	0	6	11	3	1	2	2	2	0	0	1	1	0	4	0	0	5	1	1	0	0	4	2	2	2	1	1	2	2	0	0	0	0	0	2	0	0	0	0	0	0
1130	1	58	1	30	8	2	1	2	3	1	0	0	1	0	0	1	0	0	1	1	1	0	0	1	2	1	1	0	0	0	1	0	0	0	0	0	0	0	0	0	0	0	0
1131	0	27	0	10	8	2	1	2	2	1	0	1	1	0	0	0	0	0	0	0	0	0	0	0	0	0	0	0	0	0	0	0	0	0	0	0	0	0	0	0	0	0	0
1132	0	44	1	24	8	2	0	2	3	1	0	0	1	0	0	0	0	0	0	0	0	0	0	1	4	1	0	0	0	2	1	0	0	0	0	1	0	0	0	0	0	0	0
1133	1	28	0	1	8	2	1	2	1	2	0	1	3	0	0	1	8	0		1	1	0	1	1	1	1	1	1	2	2	2			8	8	8		2	2	2	0	0	0
1134	0	35	0	10	15	4	1	2	3	2	0	1	1	1	0	1	2	0	3	1	1	0	1	8	4	1	1	0	0	0	1	2	1	0	1	0	0	0	0	0	0	0	0
1135	0	23	0	8	8	2	0	2	1	1	0	1	2	0	1	1	1	0	2	1	1	0	1	4	2	0	0	0	0	0	0	2	0	0	1	1	1	0	2	0	0	0	0
1136	0	40	1	16	8	2	0	2	1	2	0	0	1	0	0	0	0	0	0	0	0	0	0	1	2	0	0	0	0	0	0	0	0	0	0	0	0	0	0	0	0	0	0
1137	0	30	0	1	8	2	1	2	2	1	0	0	1	1	0	0	0	0	0	0	0	0	0	0	0	0	0	0	0	0	0	0	0	0	0	0	0	0	0	0	0	0	0
1138	0	40	1	1	8	2	1	2	4	2	0	0	1	0	0	0	0	0	0	0	0	0	0	0	0	0	0	0	0	0	0	0	0	0	0	0	0	0	0	0	0	0	0
1139	0	32	0	10	8	2	0	2	1	2	0	1	1	0	0	0	0	0	0	0	0	0	0	1	1	0	0	0	0	0	0	0	0	0	0	0	0	0	0	0	0	0	0
1140	1	36	0	11	8	2	1	2	2	2	0	1	2	0	0	0	0	0	0	0	0	0	0	1	1	1	0	0	0	0	0	0	0	0	0	0	0	0	0	0	0	0	0
1141	0	35	0	15	11	3	0	3	2	2	0	0	1	0	0	0	0	0	0	0	0	0	0	0	0	0	0	0	0	25	25	0	0	0	0	0	0	0	0	0	0	0	0
1142	1	35	0	1	8	2	1	2	2	1	0	0	1	0	0	0	1	0	2	1	0	0	1	0	0	0	0	1	1	1	1	1	1	0	0	0	0	0	0	0	0	0	0
1143	1	35	0	11	8	2	1	2	1	2	0	1	1	0	0	0	0	0	0	0	0	0	0	1	2	0	0	0	0	0	0	0	0	0	0	0	0	0	0	0	0	0	0
1144	0	48	1	38	11	3	1	2	2	1	0	0	1	0	0	0	0	0	0	0	0	0	0	0	0	0	0	0	0	2	2	0	0	0	0	0	0	0	0	0	0	0	0
1145	1	42	1	19	8	2	0	2	1	2	0	0	1	1	0	1	50	0	53	1	1	0	1	0	0	0	1	2	2	15	15	25	25	25	25	25	0	0	0	0	0	0	0
1146	1	38	1	13	8	2	1	2	1	2	0	1	1	0	0	0	0	0	0	0	0	0	0	2	1	0	0	0	0	0	0	0	0	0	0	0	0	0	0	0	0	0	0
1147	1	28	0	2	8	2	1	2	3	1	0	0	1	0	0	0	0	0	0	0	0	0	0	0	0	0	0	0	0	0	0	0	0	0	0	0	0	0	0	0	0	0	0
1148	1	30	0	2	8	2	1	3	2	2	0	1	1	0	0	0	0	0	0	0	0	0	0	2	2	0	0	0	0	25	25	0	0	0	0	0	0	0	0	0	0	0	0
1149	1	38	1	13	8	2	0	2	1	2	0	1	1	0	0	0	0	0	0	0	0	0	0	1	2	0	0	0	0	0	0	0	0	0	0	0	0	0	0	0	0	0	0
1150	1	49	1	29	8	2	1	2	2	2	0	0	1	0	0	0	0	0	0	0	0	0	0	0	0	0	0	0	0	0	0	0	0	0	0	0	0	0	0	0	0	0	0
1151	1	43	1	23	8	2	0	2	3	1	0	0	1	0	0	0	0	0	0	0	0	0	0	4	4	0	0	0	0	4	4	0	0	0	0	0	0	0	0	0	0	0	0
1152	1	42	1	22	8	2	0	2	3	1	0	0	1	0	0	0	0	0	0	0	0	0	0	0	0	0	0	0	0	0	0	0	0	0	0	0	0	0	0	0	0	0	0
1153	1	44	1	24	8	2	1	2	3	1	0	0	1	0	0	0	0	0	0	0	0	0	0	4	4	0	0	0	0	4	4	0	0	0	0	0	0	0	0	0	0	0	0
1154	1	25	0	4	8	2	0	2	1	2	0	0	1	0	0	0	0	0	0	0	0	0	0	1	1	0	0	0	0	1	0	0	0	0	0	0	0	0	0	0	0	0	0
1155	0	36	0	2	5	1	0	2	1	2	0	0	1	0	0	0	0	0	0	0	0	0	0	0	0	0	0	0	0	0	0	0	0	0	0	0	0	0	0	0	0	0	0
1156	0	48	1	24	8	2	1	2	2	1	0	0	1	1	0	0	0	0	0	0	0	0	0	1	0	0	0	0	0	0	0	0	0	0	0	0	0	0	0	0	0	0	0
1157	0	39	1	1	8	2	1	2	3	2	0	0	2	0	1	0	0	0	0	0	0	0	0	0	0	0	0	0	0	0	0	0	0	0	0	0	0	0	0	0	0	0	0
1158	0	21	0	1	8	2	1	2	1	1	0	1	1	1	0	4	4	4	16	1	1	1	1	2	2	2	2	2	2	2	2	2	2	2	2	2	2	2	2	2	2	2	2
1159	1	43	1	24	5	1	0	2	3	1	1	0	2	0	0	0	0	0	0	0	0	0	0	2	2	0	0	0	0	2	2	0	0	0	0	0	0	0	0	0	0	0	0
1160	0	57	1	17	8	2	0	2	3	1	1	0	2	0	0	2	0	0	2	1	1	0	0	1	1	1	2	0	0	0	0	0	0	0	0	0	0	0	0	0	0	0	0
1161	0	28	0	7	8	2	1	2	2	2	0	0	2	1	0	4	4	4	16	1	1	1	1	4	2	2	2	2	2	2	2	2	2	2	2	2	2	2	2	2	2	2	2
1162	1	41	1	20	8	2	1	1	4	2	0	0	1	0	0	2	0	1	3	1	1	1	0	1	1	0	1	0	0	2	2	0	0	1	0	0	1	0	0	0	1	1	0
1163	0	29	0	1	8	2	0	2	2	1	0	0	1	0	0	0	0	0	0	0	0	0	0	0	0	0	0	0	0	0	0	0	0	0	0	0	0	0	0	0	0	0	0
1164	0	27	0	3	8	2	0	3	3	1	0	0	1	0	0	0	0	0	0	0	0	0	0	0	0	0	0	0	0	0	0	0	0	0	0	0	0	0	0	0	0	0	0
1165	1	46	1	26	8	2	1	2	2	1	0	0	2	0	0	0	1	2	3	1	0	1	1	0	0	0	0	0	0	1	0	0	1	2	0	2	0	0	0	0	2	0	0
1166	1	46	1	25	8	2	1	2	4	1	0	1	2	0	0	1	0	0	2	1	1	0	0	1	1	1	1	1	0	0	0	0	0	0	0	0	0	0	0	0	0	0	0
1167	1	40	1	1	8	2	1	2	2	1	0	0	1	0	0	0	0	0	0	0	0	0	0	0	0	0	0	0	0	0	0	0	0	0	0	0	0	0	0	0	0	0	0
1168	1	47	1	25	8	2	0	2	3	1	0	0	2	0	0	0	0	0	0	0	0	0	0	4	4	0	0	0	0	25	8	0	0	0	0	0	0	0	0	0	0	0	0
1169	1	31	0	8	11	3	1	2	2	1	0	0	1	1	0	0	0	0	0	0	0	0	0	4	8	0	0	0	0	4	8	0	0	0	0	0	0	0	0	0	0	0	0
1170	1	28	0	5	8	2	0	2	2	1	0	0	1	0	0	1	0	0	1	1	1	0	0	2	4	2	1	0	0	0	2	0	0	0	0	0	0	0	0	0	0	0	0
1171	1	38	1	8	8	2	1	2	3	1	0	0	1	0	0	0	0	0	0	0	0	0	0	4	8	0	0	0	2	4	0	0	0	0	0	0	0	0	0	0	0	0	0
1172	1	51	1	31	8	2	0	2	2	1	0	0	1	0	0	0	0	0	0	0	0	0	0	1	1	0	0	0	0	2	2	0	0	0	0	0	0	0	0	0	0	0	0
1173	0	50	1	27	11	3	1	2	3	1	0	0	1	0	0	0	0	0	1	1	0	0	0	8	4	0	0	1	1	15	25	0	0	0	0	0	0	0	0	0	0	0	0
1174	0	42	1	24	8	2	0	2	3	2	0	0	1	0	0	0	0	0	0	0	0	0	0	0	0	0	0	0	0	2	8	0	0	0	0	0	0	0	0	0	0	0	0
1175	1	56	1	32	5	1	0	1	2	2	0	0	1	0	0	3	0	0	4	1	1	0	0	1	1	2	2	1	2	4	4	0	0	0	0	1	1	0	0	0	0	0	0
1176	1	40	1	20	8	2	1	2	1	2	0	0	1	0	0	0	0	0	0	0	0	0	0	2	0	0	0	0	0	4	2	0	0	0	0	0	0	0	0	0	0	0	0
1177	0	26	0	5	11	3	0	2	2	2	0	0	1	0	0	1	0	0	1	1	1	0	0	25	1	0	0	0	0	4	4	0	0	0	0	0	1	0	0	0	0	0	0
1178	1	41	1	17	8	2	0	1	2	2	0	0	1	0	0	6	4	23	42	1	1	1	1	2	8	8	4	1	1	0	25	8	4	15	0	8	2	8	4	2	15	4	8
1179	1	38	1	15	8	2	1	2	2	1	1	0	1	0	0	0	0	0	0	0	0	0	0	1	1	0	0	0	0	25	25	0	0	0	0	0	0	0	0	0	0	0	0
1180	1	42	1	18	5	1	1	1	1	1	0	0	1	0	0	1	0	0	1	1	1	0	0	0	0	1	0	0	1	0	0	1	0	0	0	0	1	0	0	0	0	0	0
1181	0	28	0	7	8	2	1	3	2	3	0	0	1	1	1	0	0	0	0	0	0	0	0	25	25	0	0	0	0	25	25	0	0	0	0	0	0	0	0	0	0	0	0
1182	1	40	1	12	8	2	1	2	3	1	0	0	1	0	0	0	0	0	0	0	0	0	0	25	25	0	0	0	0	25	25	0	0	0	0	0	0	0	0	0	0	0	0
1183	1	42	1	16	8	2	1	2	3	1	0	0	1	0	1	0	0	0	0	0	0	0	0	0	0	0	0	0	0	0	0	0	0	0	0	0	0	0	0	0	0	0	0
1184	0	44	1	16	11	3	1	2	3	1	0	0	1	0	1	0	0	0	0	0	0	0	0	0	0	0	0	0	0	0	0	0	0	0	0	0	0	0	0	0	0	0	0
1185	0	40	1	14	8	2	1	3	3	1	0	0	2	0	0	1	2	2	6	1	1	1	1	0	1	2	0	1	0	1	1	2	1	0	1	2	1	0	1	2	1	0	1
1186	1	36	0	9	8	2	1	3	3	2	0	0	2	0	0	6	4	2	18	1	1	1	1	0	1	2	4	2	1	0	1	2	4	1	0	1	2	4	1	0	1	2	1
1187	1	28	0	4	8	2	1	2	2	2	0	1	1	0	0	0	0	0	0	0	0	0	0	0	0	0	0	0	0	0	0	0	0	0	0	0	0	0	0	0	0	0	0
1188	0	48	1	25	8	2	1	2	4	3	0	0	1	0	0	0	0	0	0	0	0	0	0	25	25	0	0	0	0			0	0	0	0	0	0	0	0	0	0	0	0
1189	0	52	1	22	5	1	1	2	3	1	0	0	1	0	0	0	0	0	0	0	0	0	0	1	1	0	0	0	0	0	0	0	0	0	0	0	0	0	0	0	0	0	0
1190	1	47	1	26	8	2	0	1	3	2	0	0	2	0	0	9	3	2	18	1	1	1	1	2	4	2	8	2	2	1	4	2	1	2	2	2	1	2	1	2	1	2	1
1191	0	49	1	30	8	2	0	2	3	1	0	0	1	0	0	2	0	0	2	1	1	0	0	4		8	2	0	0	1	2	0	0	0	0	0	0	0	0	0	0	0	0
1192	0	40	1	19	5	1	0	2	2	1	0	0	1	0	0	0	0	0	0	0	0	0	0	0	0	0	0	0	0			0	0	0	0	0	0	0	0	0	0	0	0
1193	0	48	1	27	8	2	0	3	4	2	0	0	1	0	0	0	0	0	0	0	0	0	0	2	2	0	0	0	0	4	2	0	0	0	0	0	0	0	0	0	0	0	0
1194	1	25	0	1	14	4	1	3	1	1	0	0	2	1	0	3	2	2	10	1	1	1	1	0	1	1	1	2	1	2	1	2	0	1	2	1	2	1	2	1	2	1	0
1195	0	43	1	18	8	2	1	3	4	2	0	0	1	0	0	0	0	0	0	0	0	0	0	8	0	0	0	0	0	25	25	0	0	0	0	0	0	0	0	0	0	0	0
1196	0	48	1	27	5	1	0	2	2	2	0	0	1	0	0	0	0	0	0	0	0	0	0	0	0	0	0	0	0	25	25	0	0	0	0	0	0	0	0	0	0	0	0
1197	1	40	1	14	8	2	1	2	2	1	0	0	2	1	0	1	1	12	15	1	1	1	1	0	4	1	1	1	1	2	2	1	1	0	0	0	0	0	0	0	4	0	8
1198	1	36	0	15	8	2	1	2	3	1	0	0	1	0	0	2	0	0	2	1	1	0	0	0	4	4	2	0	4	2	0	0	0	0	0	0	0	0	0	0	0	0	0
1199	1	35	0	15	11	3	1	3	3	1	0	0	1	1	0	2	0	2	4	1	1	1	0	4	8	2	2	0	0	4	4	0	0	0	0	0	0	0	0	0	2	0	0
1200	1	37	0	9	11	3	1	3	3	2	0	0	2	0	0	1	1	0	2	1	1	0	1	1	2	2	1	0	1	2	0	0	0	0	1	0	0	0	1	0	0	0	0
1201	0	47	1	24	5	1	1	2	3	1	0	0	1	0	0	0	0	0	0	0	0	0	0	0	0	0	0	0	0	0	0	0	0	0	0	0	0	0	0	0	0	0	0
1202	0	47	1	16	8	2	1	2	3	1	0	0	1	0	0	0	0	0	0	0	0	0	0	0	0	0	0	0	0	0	0	0	0	0	0	0	0	0	0	0	0	0	0
1203	0	46	1	24	11	3	1	3	4	2	0	0	1	0	0	4	2	0	9	1	1	0	1	2	2	2	2	2	2	4	8	1	2	0	0	1	2	1	0	0	0	0	0
1204	1	38	1	13	11	3	1	2	3	1	0	0	1	0	0	2	0	2	9	1	1	1	0	1	1	2	2	4	4	4	2	0	0	0	0	0	0	1	0	1	1	1	1
1205	0	30	0	15	11	3	1	3	1	1	0	0	1	0	0	0	0	0	0	0	0	0	0	0	0	0	0	0	0	0	0	0	0	0	0	0	0	0	0	0	0	0	0
1206	0	40	1	19	8	2	1	2	3	1	0	0	2	0	0	0	0	0	0	0	0	0	0	0	0	0	0	0	0	0	1	0	0	0	0	0	0	0	0	0	0	0	0
1207	0	30	0	3	14	4	1	3	1	1	0	0	1	0	0	0	0	0	0	0	0	0	0	1	1	0	0	0	0	1	1	0	0	0	0	0	0	0	0	0	0	0	0
1208	0	53	1	2	8	2	1	2	3	2	0	0	2	0	0	8	0	0	8	1	1	0	0	1	1	4	8	0	4	0	0	0	0	0	0	0	0	0	0	0	0	0	0
1209	0	37	0	9	11	3	1	3	3	3	0	0	2	0	0	5	2	2	11	1	1	1	1	1	1	0	1	0	1	0	1	0	1	0	1	2	4	2	1	2	1	2	1
1210	1	40	1	19	8	2	1	3	3	1	0	0	2	0	0	3	3	2	10	1	1	1	1	0	1	1	1	0	2	2	2	2	1	2	2	1	2	2	1	2	1	2	1
1211	0	39	1	22	8	2	1	2	3	1	0	1	1	1	0	2	2	2	7	1	1	1	1	1	1	1	1	1	1	1	1	1	1	0	1	1	1	0	1	1	1	0	1
1212	1	25	0	3	11	3	1	2	2	1	0	0	2	1	0	2	2	1	6	1	1	1	1	1	2	2	1	0	1	2	1	0	1	2	1	2	1	1	0	1	0	1	1
1213	0	50	1	30	11	3	0	3	3	1	0	0	2	0	0	5	2	0	7	1	1	0	1	2	1	4	4	0	0	2	1	0	0	0	2	0	1	0	0	1	0	0	0
1214	1	37	1	17	8	2	1	2	3	2	0	0	1	0	0	0	0	0	0	0	0	0	0	0	0	0	0	0	0	2	2	0	0	0	0	0	0	0	0	0	0	0	0
1215	0	48	1	26	8	3	0	3	4	1	0	0	1	0	0	0	0	0	0	0	0	0	0	0	0	0	0	0	0	0	0	0	0	0	0	0	0	0	0	0	0	0	0
1216	0	30	0	1	8	2	0	2	2	1	0	0	1	1	0	0	0	0	0	0	0	0	0	0	1		0	0	0	25	8	0	0	0	0	0	0	0	0	0	0	0	0
1217	0	48	1	25	8	3	1	3	3	1	0	0	1	0	0	0	0	0	0	0	0	0	0	0	0	0	0	0	0	0	0	0	0	0	0	0	0	0	0	0	0	0	0
1218	1	40	1	20	8	2	1	2	3	1	0	0	2	0	0	0	0	0	0	0	0	0	0	0	4	0	0	0	0	0	4	0	0	0	0	0	0	0	0	0	0	0	0
1219	1	47	1	25	8	2	1	2	3	2	0	0	2	0	0	0	0	0	0	0	0	0	0	0	25	0	0	0	0	0	25	0	0	0	0	0	0	0	0	0	0	0	0
1220	1	46	1	23	8	2	1	2	3	1	0	0	2	0	0	0	0	0	0	0	0	0	0	1	25	0	0	0	0	25	25	0	0	0	0	0	0	0	0	0	0	0	0
1221	0	35	0	9	11	3	1	2	3	3	0	0	2	1	0	4	4	2	11	1	1	1	1	1	2	1	2	1	2	1	0	1	2	1	2	1	2	0	1	2	1	2	1
1222	1	46	1	23	8	2	1	3	3	1	0	0	1	0	0	4	2	0	8	1	1	0	1	0	2	2	4	2	0	2	2	0	2	0	0	1	0	0	0	0	0	0	0
1223	0	43	1	20	8	2	0	2	3	1	0	0	1	0	0	4	4	4	16	1	1	1	1	1	1	2	2	2	2	2	2	2	2	2	2	2	2	2	2	2	2	2	2
1224	1	36	0	9	11	3	1	3	2	1	0	0	2	1	0	10	23	2	44	1	1	1	1	1	2	2	2	1	2	2	8	8	8	4	15	1	8	8	8	2	1	1	1
1225	1	40	1	11	8	2	1	2	1	1	0	0	1	0	0	0	0	0	0	0	0	0	0	0	0	0	0	0	0	0	0	0	0	0	0	0	0	0	0	0	0	0	0
1226	0	32	0	7	8	2	1	3	1	1	0	0	1	0	0	3	4	3	13	1	1	1	1	0	1	1	1	1	0	1	0	1	2	4	2	4	2	2	1	1	2	1	1
1227	1	35	0	15	11	3	1	3	3	2	0	0	2	1	0	1	5	1	10	1	1	1	1	1	0	1	0	1	0	1	1	2	4	2	1	0	1	2	1	2	1	2	0
1228	0	37	0	9	5	1	0	3	3	2	0	0	2	0	0	2	4	2	9	1	1	1	1	1	2	1	0	1	2	1	0	1	2	1	2	1	2	0	1	2	1	2	1
1229	1	29	0	9	8	2	1	2	3	1	0	0	1	0	0	0	0	0	0	0	0	0	0	0	0	0	0	0	0	0	0	0	0	0	0	0	0	0	0	0	0	0	0
1230	0	46	1	24	8	2	0	2	3	2	0	0	1	0	0	0	2	1	3	1	0	1	1	1	2	0	0	0	0	0	1	1	2	4	0	0	0	0	1	1	1	0	0
1231	0	40	1	10	11	3	1	3	3	3	0	1	2	0	0	3	2	5	13	1	1	1	1	0	1	2	1	2	1	2	1	2	0	1	2	1	2	1	0	1	1	1	4
1232	0	47	1	17	8	2	1	2	2	1	0	1	1	1	0	2	2	2	8	1	1	1	1	1	1	1	1	1	1	1	1	1	1	1	1	1	1	1	1	1	1	1	1
1233	0	55	1	28	8	2	1	2	3	1	0	0	1	0	0	0	0	0	0	0	0	0	0	0	0	0	0	0	0	0	0	0	0	0	0	0	0	0	0	0	0	0	0
1234	1	28	0	3	11	3	1	2	1	2	0	0	2	0	0	3	2	2	10	1	1	1	1	0	1	2	2	2	1	2	0	1	2	1	0	2	1	1	2	0	1	2	1
1235	0	31	0	9	11	3	0	3	3	3	0	0	1	1	0	0	0	0	0	0	0	0	0	8	8	1	0	0	0	15	15	0	0	0	0	1	0	0	0	0	0	0	0
1236	0	44	1	1	5	1	0	1	3	1	0	0	1	1	0	0	0	0	0	0	0	0	0	4	4	0	0	0	0	4	4	0	0	0	0	0	0	0	0	0	0	0	0
1237	0	46	1	21	8	2	0	2	3	2	0	0	2	0	0	3	0	0	3	1	1	0	0	1	2	1	2	0	0	0	0	0	0	0	0	1	1	0	0	0	0	0	0
1238	0	55	1	32	8	2	1	3	4	1	0	1	1	0	0	0	0	0	0	0	0	0	0	0	0	0	0	0	0	0	1	0	0	0	0	0	0	0	0	0	0	0	0
1239	0	38	1	14	8	2	0	2	1	2	0	0	1	1	0	0	0	0	0	0	0	0	0	1	2	0	0	0	0	0	0	0	0	0	0	0	0	0	0	0	0	0	0
1240	0	44	1	1	8	2	0	2	3	1	0	0	1	0	0	4	4	0	10	1	1	0	1	4	2	8	4	2	8	2	8	1	2	4	2	1	0	0	0	0	0	0	0
1241	0	45	1	21	8	2	1	2	3	1	0	0	2	0	0	3	4	0	9	1	1	0	1	4	4	2	2	2	2	4	2	2	4	0	0	0	1	0	0	0	0	0	0
1242	0	49	1	29	8	2	0	2	3	1	0	0	1	1	0	0	0	0	0	0	0	0	0	1	1	0	0	0	0	0	0	0	0	0	0	0	0	0	0	0	0	0	0
1243	0	60	1	35	8	2	1	1	2	1	0	0	1	0	1	4	10	4	22	1	1	1	1	2	4	4	2	2	4	4	8	8	8	2	2	2	2	2	2	2	2	2	2
1244	0	47	1	20	8	2	1	3	4	2	0	1	1	0	0	0	0	0	0	0	0	0	0	15	8	0	0	0	0	8	8	0	0	0	0	0	0	0	0	0	0	0	0
1245	0	52	1	30	5	1	0	1	3	1	1	0	1	0	0	0	0	0	0	0	0	0	0	0	0	0	0	0	0	25	25	0	0	0	0	0	0	0	0	0	0	0	0
1246	1	33	0	8	8	2	1	2	3	1	0	0	1	0	0	0	0	0	0	0	0	0	0	1	2	0	0	0	0	0	4	0	0	0	0	0	0	0	0	0	0	0	0
1247	1	45	1	20	11	3	1	3	3	1	0	0	1	0	0	0	0	0	0	0	0	0	0	1	2	0	0	0	0	0	2	0	0	0	0	0	0	0	0	0	0	0	0
1248	1	25	0	2	8	2	1	2	1	1	0	0	1	0	0	0	0	0	0	0	0	0	0	0	1	0	0	0	0	2	0	0	0	0	0	0	0	0	0	0	0	0	0
1249	1	42	1	22	8	2	1	2	3	2	0	0	1	0	0	0	0	0	0	0	0	0	0	8	8	0	0	0	0	4	4	0	0	0	0	0	0	0	0	0	0	0	0
1250	0	39	1	15	8	2	0	3	2	1	0	0	1	0	0	0	0	0	0	0	0	0	0	4	2	0	0	0	0	4	4	0	0	0	0	0	0	0	0	0	0	0	0
1251	1	40	1	8	8	2	0	1	2	1	0	0	1	0	1	1	0	0	1	1	1	0	0	1	1	0	1	0	0	1	1	0	0	0	0	0	0	0	0	0	0	0	0
1252	1	40	1	10	8	2	0	1	2	2	0	0	1	0	1	1	0	0	1	1	1	0	0	1	1	0	1	0	0	1	1	0	0	0	0	0	0	0	0	0	0	0	0
1253	1	33	0	6	11	3	1	3	3	3	0	0	3	1	0	4	2	0	7	1	1	0	1	0	1	2	2	0	1	2	0	1	2	1	0	1	2	1	2	1	0	1	0
1254	0	35	0	2	8	2	0	2	3	1	1	1	3	0	0	5	3	0	10	1	1	0	1	1	2	4	4	2	2	4	4	4	2	0	1	0	1	0	0	0	0	0	0
1255	1	30	0	3	14	4	1	2	2	1	0	0	1	0	1	0	0	0	0	0	0	0	0	0	0	0	0	0	0	0	0	0	0	0	0	0	0	0	0	0	0	0	0
1256	0	30	0	5	8	2	1	2	1	1	0	0	1	0	0	0	0	0	0	0	0	0	0	1	1	0	0	0	0	1	1	0	0	0	0	0	0	0	0	0	0	0	0
1257	0	42	1	18	8	2	1	3	3	3	0	1	1	0	0	1	0	0	1	1	1	0	0	2	2	1	1	0	0	25	25	0	0	0	0	0	0	0	0	0	0	0	0
1258	0	28	0	4	11	3	0	2	1	2	0	0	1	0	0	0	0	0	0	0	0	0	0	1	1	0	0	0	0	0	0	0	0	0	0	0	0	0	0	0	0	0	0
1259	0	54	1	32	11	3	1	3	3	1	0	0	1	0	0	0	0	0	0	0	0	0	0	1	1	0	0	0	0	8	8	0	0	0	0	0	0	0	0	0	0	0	0
1260	1	50	1	22	8	2	1	2	3	1	0	0	1	0	0	0	0	0	0	0	0	0	0	2	2	0	0	0	0	8	8	0	0	0	0	0	0	0	0	0	0	0	0
1261	1	30	0	3	14	4	1	3	1	1	0	0	1	0	0	0	0	0	0	0	0	0	0	1	1	0	0	0	0	2	2	0	0	0	0	0	0	0	0	0	0	0	0
1262	0	53	1	18	8	2	0	2	3	1	0	0	2	0	0	0	0	0	0	0	0	0	0	2	2	0	0	0	0	8	8	0	0	0	0	0	0	0	0	0	0	0	0
1263	0	42	1	17	8	2	0	2	3	2	0	0	2	0	0	0	0	0	0	0	0	0	0	2	2	0	0	0	0	8	8	0	0	0	0	0	0	0	0	0	0	0	0
1264	1	43	1	23	8	2	0	2	3	2	0	0	1	0	0	2	0	0	4	1	1	0	0	2	2	2	2	2	2	2	0	0	0	0	0	0	0	0	0	0	0	0	0
1265	1	55	1	33	5	1	1	2	2	2	0		2	0	0	0	0	0	0	0	0	0	0	2	2	0	0	0	0	2	0	0	0	0	0	0	0	0	0	0	0	0	0
1266	1	50	1	3	8	2	1	2	3	1	0	0	2	0	0	0	0	0	0	0	0	0	0	2	0	0	0	0	0	0	0	0	0	0	0	0	0	0	0	0	0	0	0
1267	1	48	1	28	8	2	0	2	4	1	0	0	1	0	0	0	0	0	0	0	0	0	0	0	2	0	0	0	1	2	2	0	0	0	0	0	0	0	0	0	0	0	0
1268	0	48	1	23	8	2	1	2	3	3	0	0	1	0	0	0	0	0	0	0	0	0	0	4	2	1	0	0	0	2	2	0	0	0	0	0	0	0	0	0	0	0	0
1269	0	52	1	29	11	3	1	2	3	2	0	1	1	0	0	0	0	0	0	0	0	0	0	0	0	0	0	0	0	4	4	4	0	0	0	0	0	0	0	0	0	0	0
1270	1	44	1	12	8	2	0	2	1	2	1	0	1	0	0	0	0	0	0	0	0	0	0	2	2	2	0	0	4	4	4	0	0	0	0	0	0	0	0	0	0	0	0
1271	1	36	0	16	5	1	0	2	1	2	0	0	1	0	0	0	0	0	0	0	0	0	0	0	0	0	0	0	0	0	0	0	0	0	0	0	0	0	0	0	0	0	0
1272	1	38	1	13	8	3	0	2	2	1	0	0	1	0	0	0	0	0	0	0	0	0	0	0	0	1	0	0	0	0	0	0	0	0	0	0	0	0	0	0	0	0	0
1273	1	34	0	1	8	2	1	2	3	1	0	0	1	0	1	0	0	0	0	0	0	0	0	0	0	0	0	0	0	0	0	0	0	0	0	0	0	0	0	0	0	0	0
1274	1	45	1	25	5	1	0	2	3	2	0	1	1			1	0	0	2	1	1	0	0	1	1	0	1	1	0	1	1	0	0	0	0	0	0	0	0	0	0	0	0
1275	1	44	1	20	8	2	1	2	3	1	0	0	1	0	1	1	0	2	4	1	1	1	0	1	1	1	1	1	1	1		0	0	0	0	0	0	0	0	0	1	1	1
1276	0	38	1	7	8	2	1	2	3	1	1	0	2	1	1	1	0	2	3	1	1	1	0	1	1	1	1	0	0	1	1	0	0	0	0	0	0	0	0	1	1	1	1
1277	0	38	1	14	8	2	0	2	2	1	0	0	1	0	0	0	0	0	0	0	0	0	0	0	0	0	0	0	0	0	0	0	0	0	0	0	0	0	0	0	0	0	0
1278	0	41	1	10	8	2	0	2	4	1	1	1	2	0	0	25	0	8	58	1	1	1	0	15	15	25	25	25	0	0	0	0	0	0	0	0	0	0	25	25	4	4	4
1279	0	45	1	18	8	2	1	3	4	1	0	0	1	1	0	8	0	0	8	1	1	0	0	4	2	4	8	0	0	8	4	0	0	0	0	0	0	0	0	0	0	0	0
1280	1	41	1	16	5	1	1	3	3	1	0	0	1	0	0	10	23	29	72	1	1	1	1	4	4	8	8	8	4	15	4	4	15	8	8	8	2	2	4	4	4	25	25
1281	1	38	1	1	8	2	1	2	3	2	1	1	1	0	1	0	0	0	0	0	0	0	0	2	2	0	0	0	0	1	1	0	0	0	0	0	0	0	0	0	0	0	0
1282	1	43	1	24	8	2	1	2	3	1	0	0	2	0	0	0	0	0	0	0	0	0	0	0	0	0	0	0	0	0	0	0	0	0	0	0	0	0	0	0	0	0	0
1283	1	24	0	4	8	2	1	2	2	1	0	0	2	0	0	0	0	0	0	0	0	0	0	0	0	0	0	0	0	0	0	0	0	0	0	0	0	0	0	0	0	0	0
1284	1	51	1	5	5	1	0	1	3	1	0	1	2	0	0	4	0	0	4	1	1	0	0	2	2	2	4	0	0	2	0	0	0	0	0	0	0	0	0	0	0	0	0
1285	1	51	1	27	8	2	1	2	3	2	0	0	1	0	0	0	0	0	0	0	0	0	0				0	0	0	2	2	0	0	0	0	0	0	0	0	0	0	0	0
1286	0	36	0	11	8	2	1	3	3	1	0	0	1	0	0	0	0	0	0	0	0	0	0	1	1	0	0	0	0	1	1	0	0	0	0	0	0	0	0	0	0	0	0
1287	1	53	1	23	8	2	0	2	3	1	0	0	1	0	0	6	0	0	10	1	1	0	0	2	4	2	2	4	4	8	8	0	0	0	0	4	4	0	0	0	0	0	0
1288	1	40	1	20	8	2	1	2	3	1	0	0	1	0	0	1	2	2	5	1	1	1	1	1	4	1	0	0	1	1	1	0	1	1	1	2	1	0	0	0	1	0	1
1289	0	38	1	14	8	2	1	3	4	1	1	0	1	0	0	12	10	6	34	1	1	1	1	4	8	2	4	2	8	8	4	4	8	4	2	4	8	4	8	2	4	4	2
1290	0	49	1	27	11	3	0	3	4	1	0	0	1	0	0	0	0	0	0	0	0	0	0	0	0	1	0	0	0	1	0	0	0	0	0	0	0	0	0	0	0	0	0
1291	0	43	1	20	8	2	1	3	4	1	0	0	1	0	0	0	0	0	0	0	0	0	0	1	1	0	0	0	0	1	1	0	0	0	0	0	0	0	0	0	0	0	0
1292	0	59	1	36	8	2	1	2	4	2	1	1	2	0	0	2	0	0	3	1	1	0	0	25	0	1	2	1	1	25	25	0	0	0	0	0	0	0	0	0	0	0	0
1293	0	40	1	13	8	2	1	2	3	1	0	0	1	0	0	0	0	0	0	0	0	0	0	11	0	0	0	0	1	1	0	0	0	0	0	0	0	0	0	0	0	0	0
1294	0	27	0	3	11	3	1	3	2	1	0	0	1	1	0	0	0	0	0	0	0	0	0	4	4	0	0	0	0	15	15	0	0	0	0	0	0	0	0	0	0	0	0
1295	1	42	1	21	8	2	1	2	4	1	0	0	1	0	0	0	0	0	0	0	0	0	0	1	1	0	0	0	0	1	1	0	0	0	0	0	0	0	0	0	0	0	0
1296	1	42	1	23	8	2	1	2	4	1	0	0	1	1	0	0	0	0	0	0	0	0	0	4	4	0	0	0	0	8	8	0	0	0	0	0	0	0	0	0	0	0	0
1297	0	47	1	26	8	2	1	2	2	2	0	0	1	0	0	9	1	0	12	1	1	0	1	1	2	0	8	1	1	0	1	0	0	0	1	0	1	1	1	1	0	0	0
1298	1	32	0	12	8	2	1	3	2	2	0	0	1	1	1	50	50	50	200	1	1	1	1	25	25	25	25	25	25	25	25	25	25	25	25	25	25	25	25	25	25	25	25
1299	1	25	0	3	8	2	0	2	1	1	0	1	3	1	0	1	0	0	2	1	1	0	0	1	1	1	1	1	1	1	1	1	0	0	0	0	0	0	0	0	0	0	0
1300	1	47	1	25	8	2	1	2	2	1	0	0	1	0	0	0	0	0	0	0	0	0	0	0	0	0	0	0	0	0	0	0	0	0	0	0	0	0	0	0	0	0	0
1301	1	47	1	24	8	2	1	1	2	1	0	0	1	0	0	15	0	0	15	1	1	0	0	4	8	8	15	0	0	2	8	0	0	0	0	0	0	0	0	0	0	0	0
1302	0	29	0	1	11	3	1	3	2	1	0	0	1	0	0	0	0	0	0	0	0	0	0	0	0	0	0	0	0	25	0	0	0	0	0	0	0	0	0	0	0	0	0
1303	1	40	1	23	8	2	1	2	3	1	0	0	1	0	0	0	0	0	0	0	0	0	0	4	4	0	0	0	0	4	4	0	0	0	0	0	0	0	0	0	0	0	0
1304	1	50	1	26	8	2	1	2	4	1	0	0	1	0	0	0	0	0	0	0	0	0	0	1	1	0	0	0	0	1	1	0	0	0	0	0	0	0	0	0	0	0	0
1305	0	46	1	28	8	2	1	2	2	2	0	0	1	0	0	9	1	0		1	1	0	1	1	2	0	8	1	1	0	1	0	0	0	1	0	1	1	0	0	0	0
1306	1	48	1	25	8	2	1	2	3	1	0	1	1	0	1	2	2	2	8	1	1	1	1	2	2	1	1	1	1	1	1	1	1	1	1	1	1	1	1	1	1	1	1
1307	0	46	1	19	8	2	1	2	3	2	0	0	1	1	0	0	0	0	0	0	0	0	0	1	1	0	0	0	0	1	1	0	0	0	0	0	0	0	0	0	0	0	0
1308	1	19	0	2	8	2	1	2	1	2	0	0	1	1	0	0	0	0	0	0	0	0	0	4	4	0	0	0	0	8	8	0	0	0	0	0	0	0	0	0	0	0	0
1309	1	45	1	20	8	2	1	3	3	1	0	0	1	1	0	0	0	0	0	0	0	0	0	4	4	0	0	0	0	4	4	0	0	0	0	0	0	0	0	0	0	0	0
1310	1	26	0	8	8	2	1	2	2	1	0	0	1	1	0	0	0	0	0	0	0	0	0	4	4	0	0	0	0	2	2	0	0	0	0	0	0	0	0	0	0	0	0
1311	0	28	0	4	11	3	1	2	2	1	0	0	2	1	0	8	5	6	35	1	1	1	1	2	4	2	4	8	8	2	2	8	1	2	4	8	4	8	4	8	2	4	4
1312	1	23	0	3	8	2	0	2	1	1	0	1	1	1	1	23	12	4	62	1	1	1	1	2	4	4	8	8	4	4	8	4	8	8	4	8	15	15	2	2	2	2	2
1313	0	46	1	23	8	2	1	2	3	1	0	0	1	0	0	0	0	0	0	0	0	0	0	15	15	0	0	0	0	2	2	0	0	0	0	0	0	0	0	0	0	0	0
1314	1	30	0	7	8	2	1	2	3	2	0	1	1	0	0	0	0	0	0	0	0	0	0	0	0	0	0	0	0	0	0	0	0	0	0	0	0	0	0	0	0	0	0
1315	1	40	1	14	8	2	0	1	3	2	0	1	2	0	0	0	0	0	0	0	0	0	0	0	0	0	0	0	0	0	0	0	0	0	0	0	0	0	0	0	0	0	0
1316	0	33	0	2	14	4	1	3	2	2	0	0	1	1	0	3	0	0	3	1	1	0	0	0	4	0	2	0	0	2	2	0	0	0	0	1	1	0	0	0	0	0	0
1317	0	28	0	4	0	1	0	3	1	1	0	0	1	1	0	1	0	0	1	1	1	0	0	4	8	1	1	0	0	15	15	0	0	0	0	0	0	0	0	0	0	0	0
1318	0	38	1	11	11	3	1	3	3	1	0	0	1	1	0	0	0	0	0	0	0	0	0	1	1	0	0	0	0	4	4	0	0	0	0	0	0	0	0	0	0	0	0
1319	1	38	1	12	14	4	1	2	3	1	0	0	2	0	0	0	0	0	0	0	0	0	0	0	0	0	0	0	0	1	1	0	0	0	0	0	0	0	0	0	0	0	0
1320	0	35	0	1	14	4	0	3	2	3	0	0	1	1	0	0	0	0	1	1	0	0	0	0	0	0	0	1	0	1	1	0	0	0	0	0	0	0	0	0	0	0	0
1321	1	38	1	10	11	3	1	3	3	1	0	1	1	1	0	4	0	0	4	1	1	0	0	1	1	0	4	0	0	2	2	0	0	0	0	0	0	0	0	0	0	0	0
1322	1	29	0	10	8	2	1	2	2	1	0	0	2	0	0	1	5	0	8	1	1	0	1	1	0	1	1	2	0	1	0	1	4	2	1	0	0	0	0	0	0	0	0
1323	1	29	0	5	11	3	1	3	2	1	0	0	1	1	0	0	0	0	0	0	0	0	0	1	1	0	0	0	0	0	0	0	0	0	0	0	0	0	0	0	0	0	0
1324	1	41	1	19	11	3	1	3	3	1	0	0	1	0	0	0	0	0	0	0	0	0	0	2	2	0	0	0	0	4	8	0	0	0	0	0	0	0	0	0	0	0	0
1325	0	40	1	10	8	2	1	2	3	2	1		3	0		0	10	1		1	0	1	1									2	2	8	8	8	8	1			1
1326	1	22	0	2	8	2	1	2	1	1	0	0	1	0	0	1	1	0	3	1	1	0	1	1	1	1	0	0	0	0	1	1	1	0	0	0	1	1	1	1	0	0	0
1327	1	53	1	30	8	2	1	2	3	1	0	0	1	0	0	2	0	0	4	1	1	0	0	4	0	8	0	2	0	0	0	0	0	0	0	0	2	0	0	0	0	0	0
1328	1	22	0	2	11	3	0	2	1	2	0	0	2	1	0	0	0	0	0	0	0	0	0	1	1	1	0	0	0	0	1	1	1	0	0	0	1	1	1	1	1	0	0
1329	0	30	0	1	8	2	0	2	2	2	0	1	2	0	0	2	0	0	2	1	1	0	0	25	0	0	0	0	0	25	8	0	0	0	0	1	0	0	0	0	0	0	0
1330	0	52	1	30	8	2	1	2	2	2	0	0	1	0	0	8	0	15	23	1	1	1	0	1	1	1	1	0	0	0	1	0	0	0	0	1	1	0	0	1	0	0	0
1331	0	36	0	8	11	3	1	2	3	1	0	0	1	1	0	0	0	0	0	0	0	0	0	0	0	0	0	0	0	4	4	0	0	0	0	15	8	0	2	0	15	0	0
1332	1	47	1	27	8	2	1	2	3	1	0	1	1	0	0	0	0	0	0	0	0	0	0	0	0	0	0	0	0	4	4	0	0	0	0	0	0	0	0	0	0	0	0
1333	1	47	1	27	8	2	1	3	3	1	0	0	1	0	0	0	0	0	0	0	0	0	0	1	8	1	0	0	0	25	25	0	0	0	0	0	0	0	0	0	0	0	0
1334	1	45	1	22	8	2	1	2	2	2	0	0	1	0	0	1	0	0	2	1	1	0	0	1	8	1	0	0	0	25	25	0	0	0	0	0	0	0	0	0	0	0	0
1335	0	45	1	22	8	2	1	2	3	2	0	0	1	0	0	0	0	0	0	0	0	0	0	0	0	0	0	0	0	0	1	0	0	0	0	0	0	0	0	0	0	0	0
1336	0	38	1	35	8	2	1	3	2	1	0	0	1	1		0	0	0	1	1	0	0	0	1	1	0	0	1	1	0	0	1	0	0	0	0	0	0	0	0	0	0	0
1337	1	30	0	40	11	3	1	3	2	1	0	0	1	1	0	0	0	0	0	0	0	0	0	1	1	0	0	0	0	0	0	0	0	0	0	0	0	0	0	0	0	0	0
1338	1	31	0	4	8	2	1	3	2	2	0	0	1	1	0	0	0	0	0	0	0	0	0	1	1	0	0	0	0	0	1	0	0	0	0	0	0	0	0	0	0	0	0
1339	0	49	1	20	8	2	1	1	4	1	0	1	2	0	0	0	0	0	0	0	0	0	0	2	2	0	0	0	0	1	1	0	0	0	0	0	0	0	0	0	0	0	0
1340	1	59	1	35	8	2	0	3	4	1	0	0	1	0	0	2	0	0	2	1	1	0	0	4	2	1	2	0	0	4	4	0	0	0	0	0	0	0	0	0	0	0	0
1341	0	52	1	29	11	3	1	2	2	1	0	0	1	0	0	0	0	0	0	0	0	0	0	0	0	0	0	0	0	0	0	0	0	0	0	0	0	0	0	0	0	0	0
1342	0	37	0	11	8	2	0	2	3	1	0	1	1	0	0	0	50	0	50	1	0	0	1	0	0	0	0	0	1	0	0	0	25	25	25	25	0	0	0	0	0	0	0
1343	1	44	1	19	8	2	1	2	3	2	0	0	1	0	0	0	0	0	0	0	0	0	0	0	1	1	0	0	0	4	1	0	0	0	0	0	0	0	0	0	0	0	0
1344	1	45	1	24	8	2	1	3	3	1	0	0	1	0	0	0	0	0	0	0	0	0	0	0	0	0	0	0	0	0	0	0	0	0	0	0	0	0	0	0	0	0	0
1345	0	45	1	20	11	3	1	3	3	1	0	0	1	0	0	0	0	0	0	0	0	0	0	0	0	0	0	0	0	0	0	0	0	0	0	0	0	0	0	0	0	0	0
1346	0	44	1	22	8	2	0	2	3	1	0	0	1	0	0	0	0	0	0	0	0	0	0	0	0	0	0	0	0	0	0	0	0	0	0	0	0	0	0	0	0	0	0
1347	0	52	1	30	8	2	1	2	3	1	0	1	2	0	0	1	1			1	1	0	1	2	0	0	0	1	1	2	2	1	1	0	0	1	1	0	0	0	0
1348	0	48	1	25	8	2	1	2	2	1	0	0	1	0	0	0	0	0	0	0	0	0	0	0	0	0	0	0	0	0	0	0	0	0	0	0	0	0	0	0	0	0	0
1349	0	44	1	7	11	3	0	3	4	3	0	1	1	1	0	0	0	0	0	0	0	0	0	2	2	0	0	0	0	2	2	0	0	0	0	0	0	0	0	0	0	0	0
1350	0	45	1	25	8	2	1	3	3	2	0	0	1	0	0	0	0	0	0	0	0	0	0	4	1	0	0	0	0	4	1	0	0	0	0	0	0	0	0	0	0	0	0
1351	1	43	1	20	8	2	1	3	4	2	0	0	1	0	0	0	0	0	0	0	0	0	0	1	1	0	0	0	0	1	1	0	0	0	0	0	0	0	0	0	0	0	0
1352	0	48	1	25	5	1	1	3	3	2	0	0	1	1	0	0	2	0	8	1	0	0	1	4	1	0	0	4	4	8	15	0	0	2	2	0	0	2	0	0	0	0	0
1353	0	46	1	24	11	3	1	3	3	1	0	1	3	1	1	2	0	0	4	1	1	0	0	2	4	2	2	2	1	2	0	0	0	0	0	1	0	0	0	1	0	0	0
1354	0	44	1	19	8	2	0	3	4	2	1	0	1	0	0	2	2	2	8	1	1	1	1	1	1	1	1	1	1	1	1	1	1	1	1	1	1	1	1	1	1	1	1
1355	1	45	1	25	11	3	1	2	3	1	0	0	1	0	0	0	0	0	0	0	0	0	0	2	2	0	0	0	0	4	4	0	0	0	0	0	0	0	0	0	0	0	0
1356	1	38	1	15	8	2	1	1	3	1	0	0	3	0	0	33	33	25	116	1	1	1	1	1	25	25	25	25	25	25	25	25	25	4	8	4	8	0	0	0	25	0	0
1357	0	49	1	25	8	2	1	2	2	2	0	1	1	0	1	0	0	0	0	0	0	0	0	0	0	0	0	0	0	0	0	0	0	0	0	0	0	0	0	0	0	0	0
1358	0	52	1	28	8	2	1	2	2	2	0	1	1	1	0	0	0	0	0	0	0	0	0	1	1	0	0	0	0			0	0	0	0	0	0	0	0	0	0	0	0
1359	0	57	1	32	14	4	1	3	3	2	0	0	1	0	0	0	0	0	0	0	0	0	0	4	4	0	0	0	0	0	0	0	0	0	0	0	0	0	0	0	0	0	0
1360	0	37	0	12	8	2	1	3	3	1	0	0	1	1	0	2	0			1	1	0	0	2	2	2	2	0	0	2	2	0	0	0	0	0	0	0	0	0		0	0
1361	1	60	1	38	8	2	1	2	3	1	0	1	1	1	0	2	0	0	2	1	1	0	0	2	2	2	2	0	0	2	2	0	0	0	0	0	0	0	0	0	0	0	0
1362	0	36	0	10	11	3	0	3	3	1	0	0	1	0	0	1	0	0	1	1	1	0	0	4	0	0	1	0	0	15	15	0	0	0	0	0	0	0	0	0	0	0	0
1363	1	44	1	23	11	3	1	2	3	2	0	0	1	0	0	0	0	0	0	0	0	0	0	0	0	0	0	0	0	0	0	0	0	0	0	0	0	0	0	0	0	0	0
1364	1	33	0	5	8	2	1	2	3	2	0	0	1	1	0	0	0	0	0	0	0	0	0	0	0	0	0	0	0	0	0	0	0	0	0	0	0	0	0	0	0	0	0
1365	1	32	0	8	11	3	1	2	2	1	0	0	1	1	0	1	0	0	1	1	1	0	0	2	0	0	1	0	0	1	0	0	0	0	0	0	0	0	0	0	0	0	0
1366	1	30	0	8	8	2	1	3	2	1	0	0	1	1	0	0	0	0	0	0	0	0	0	2	2	0	0	0	0	0	0	0	0	0	0	0	0	0	0	0	0	0	0
1367	0	35	0	13	11	3	0	2	3	1	0	0	1	1	0	0	0	0	0	0	0	0	0	1	0	0	0	0	0	4	4	0	0	0	0	0	0	0	0	0	0	0	0
1368	1	31	0	7	14	4	1	2	2	1	0	0	1	0	0	0	0	0	0	0	0	0	0	2	0	0	0	0	0	4	0	0	0	0	0	0	0	0	0	0	0	0	0
1369	1	24	0	3	8	2	0	2	2	1	0	0	1	1	0	0	0	0	0	0	0	0	0	4	4	0	0	0	0	8	8	0	0	0	0	2	0	0	0	0	0	0	0
1370	1	26	0	4	8	2	1	2	2	1	0	0	1	0	0	5	0	4	10	1	1	1	0	4	8	4	4	1	2	2	4	0	0	2	0	4	1	0	0	0	0	0	4
1371	0	45	1	2	8	2	1	3	3	1	0	0	2	1	0	6	2	6		1	1	1	1	2	1	2	2	2	2	2	4	2	2	2		4	4	4	4	4	4	2	2
1372	0	39	1	12	11	3	1	2	3	1	0	0	1	1	0	0	0	8	8	1	0	1	0	0	0	0	0	0	0	4	4	0	0	0	0	0	0	0	0	0	0	0	8
1373	0	40	1	8	11	3	1	2	3	2	0	0	1	1	0	5	1	0	7	1	1	0	1	4	1	8	4	1	1	2	2	1	1	0	0	1	1	0	0	0	0	0	0
1374	0	36	0	5	11	3	1	2	3	2	0	0	1	1	0	33	50	0	85	1	1	0	1	15	8	4	8	2	2	8	8	0	25	1	25	1	25	0	0	0	0	0	0
1375	0	51	1	26	8	2	1	3	4	1	0	0	1	0	0	4	4	0	12	1	1	0	1	4	2	2	2	2	2	2	2	2	2	2	2	2	2	2	2	0	0	0	0
1376	0	38	1	13	11	3	1	2	3	2	0	0	2	1	0	0	0	0	0	0	0	0	0	2	0	0	0	0	0	2	2	0	0	0	0	0	0	0	0	0	0	0	0
1377	0	46	1	19	11	3	1	3	4	2	0	0	1	0	0	1	0	0	1	1	1	0	0	4	1	1	1	0	0	2	1	0	0	0	0	0	0	0	0	0	0	0	0
1378	0	54	1	3	11	3	1	2	3	1	0	0	1	0	0	0	0	0	0	0	0	0	0	0	1	0	0	0	0	1	1	0	0	0	0	0	0	0	0	0	0	0	0
1379	0	28	0	5	11	3	1	3	2	2	0	0	1	1	0	4	0	0	5	1	1	0	0	1	4		4	1	0	4	4	0	0	0	0	1	0	0	0	0	0	0	0
1380	0	49	1	31	11	3	1	2	2	1	0	0	1	0	0	0	0	0	0	0	0	0	0	0	0	0	0	0	0	4	4	0	0	0	0	0	0	0	0	0	0	0	0
1381	0	49	1	31	11	3	1	3	2	2	0	0	1	0	0	50	50	0	100	1	1	0	1	25	0	0	25	0	0	0	4	25	25		25		25	0	0	0	0	0	0
1382	0	45	1	10	11	3	1	3	4	2	0	0	1	0	0	2	4	4		1	1	1	1	4	4	4	2	2	2	4	2	2	2	4	2	4				2	2	2	2
1383	0	48	1	2	8	2	1	3	2	2	0	1	1	1	0	0	0	0	0	0	0	0	0	4	4	0	0	0		8	25	0	0	0	0	0	0	0	0	0	0	2	0
1384	1	30	0	5	14	4	1	3	2	1	0	0	1	1	0	4	4	4	18	1	1	1	1	2	4	2	2	4	2	2	2	2	2	2	2	2	2	2	2	2	2	2	2
1385	0	42	1	1	14	4	1	2	3	1	0	0	2	1	0	0	0	0	0	0	0	0	0	2	2	0	0	0	0	1	1	0	0	0	0	0	0	0	0	0	0	0	0
1386	1	34	0	10	14	4	0	3	2	1	0	0	1	0	0	2	0	0	2	1	1	0	0	8	4	2	2	0	0	1	2	0	0	0	0	0	0	0	0	0	0	0	0
1387	0	29	0	4	14	4	1	3	1	1	0	0	1	0	0	0	0	0	0	0	0	0	0	15	0	0	0	0	0	8	15	0	0	0	0	0	0	0	0	0	0	0	0
1388	0	38	1	9	14	4	1	3	2	2	0	0	2	0	0	0	0	0	0	0	0	0	0	15	25	0	0	0	0	15	15	0	0	0	0	0	0	0	0	0	0	0	0
1389	1	40	1	13	8	2	1	2	3	1	0	0	1	1	0	50	3	2	55	1	1	1	1	25	0	25	25	0	25	25	0	25	2	25	1	25	25	0	0	0	2	0	0
1390	0	47	1	23	11	3	1	2	3	1	0	0	1	1	0	0	0	0	0	0	0	0	0	8	8	0	0	0	0	4	4	0	0	0	0	0	0	0	0	0	0	0	0
1391	0	43	1	8	11	3	1	3	3	3	0	0	1	1	0	0	0	0	0	0	0	0	0	25	0	0	0	0	0	0	0	0	0	0	0	0	0	0	0	0	0	0	0
1392	1	27	0	6	8	2	1	2	2	1	0	0	2	0	0	0	0	0	0	0	0	0	0	1	25	8	0	0	0	4	4	0	0	0	0	4	0	0	0	0	0	0	0
1393	0	38	1	11	8	2	1	2	3	2	0	1	2	1	0	0	0	0	1	1	0	0	0	2	4	0	0	1	0	8	4	0	0	0	0	0	0	0	0	0	0	0	0
1394	0	53	1	28	8	2	1	2	4	3	0	0	1	0	0	0	0	0	0	0	0	0	0	4	4	0	0	0	0	1	1	0	0	0	0	0	0	0	0	0	0	0	0
1395	0	58	1	32	5	1	0	2	4	2	0	0	2	0	0	3	0	0	4	1	1	0	0	1	1	2	2	1	1	4	8	0	0	0	0	1	1	0	0	0	0	0	0
1396	1	46	1	23	8	2	1	2	4	1	0	0	2	0	0	1	0	0	2	1	1	0	0	4	2	0	0	0	0	0	0	0	0	0	0	1	1	1	0	0	0	0	0
1397	1	35	0	9	14	4	0	3	2	1	0	0	1	0	0	0	0	0	0	0	0	0	0	0	2	0	0	0	0	15	15	0	0	0	0	0	0	0	0	0	0	0	0
1398	1	30	0	8	11	3	1	2	2	1	0	0	1	0	0	4	1	0	5	1	1	0	1	1	25	4	4	0	2	0	2	0	0	25	1	4	0	0	0	0	0	0	0
1399	1	32	0	6	11	3	1	2	2	1	0	0	1	1	0	1	0	4	5	1	1	1	0	0	4	0	1	0	0	1	1	0	0	0	0	0	0	0	0	0	4	0	0
1400	1	43	1	19	11	3	1	3	3	2	0	1	2	0	0	0	0	0	0	0	0	0	0	0	0	0	0	0	0	1	1	0	0	0	0	0	0	0	0	0	0	0	0
1401	1	30	0	9	8	2	1	2	2	1	0	0	1	0	0	0	0	0	0	0	0	0	0	2	1	0	0	0	0	1	1	0	0	0	0	0	0	0	0	0	0	0	0
1402	0	28	0	1	11	3	1	2	1	1	0	1	1	0	0	2	2	2	8	1	1	1	1	1	1	1	1	1	1	1	1	1	1	1	1	1	1	1	1	1	1	1	1
1403	1	43	1	17	8	2	1	2	4	2	0	0	1	0	0	0	0	0	0	0	0	0		4	4	0	0	0	0	4	4	0	0	0	0	0	0	0	0	0	0	0	0
1404	0	26	0	2	11	3	0	2	1	2	0	0	1	1	0	3	0	0	3	1	1	0	0	2	4	0	1	0	0	1	1	2	0	1	0	2	2	0	0	0	0	0	0
1405	1	44	1	20	11	3	1	2	2	1	0	0	1	0	0	0	0	0	0	0	0	0	0	0	0	0	0	0	0	4	4	0	0	0	0	0	0	0	0	0	0	0	0
1406	0	40	1	12	11	3	1	3	3	2	0	1	1	0	0	2	0	0	4	1	1	0	0	2	2	2	2	2	2	2		0	0	0	0	0	0	0	0	0	0	0	0
1407	1	33	0	11	8	2	1	2	3	1	0	0	2	1	0	0	0	0	0	0	0	0	0	1	1	0	0	0	0	1	1	0	0	0	0	0	0	0	0	0	0	0	0
1408	0	31	0	7	11	3	1	3	2	2	0	0	1	1	0	0	0	0	0	0	0	0	0	0	2	0	0	0	0	4	4	0	0	0	0	0	0	0	0	0	0	0	0
1409	0	48	1	26	8	2	1	2	3	2	0	0	1	1	0	0	0	0	0	0	0	0	0	1	1	1	0	0	0	0	0	0	0	0	0	0	0	0	0	0	0	0	0
1410	0	29	0	5	8	2	1	3	2	3	0	0	1	1	0	0	0	0	0	0	0	0	0	2	2	0	0	0	0	4	4	0	0	0	0	0	0	0	0	0	0	0	0
1411	0	43	1	10	14	4	1	3	4	2	0	0	1	1	0	5	0	0	5	1	1	0	0	4	4	0	4	0	0	4	0	0	0	0	0	0	1	0	0	0	0	0	0
1412	0	54	1	28	11	3	1	3	3	1	1	1	3	1	1	3	2	4	10	1	1	1	1	4	4	4	2	1	1	4	4	1	1	1	1	2	1	0	0	2	4	0	0
1413	1	45	1	19	8	2	1	2	2	1	0	0	1	0	0	0	0	0	0	0	0	0	0	0	0	0	0	0	0	4	4	0	0	0	0	0	0	0	0	0	0	0	0
1414	0	36	0	9	11	3	1	3	3	1	0	0	1	0	0	0	0	0	0	0	0	0	0	0	0	0	0	0	0	0	0	0	0	0	0	0	0	0	0	0	0	0	0
1415	0	50	1	35	11	3	1	2	3	1	0	0	1	0	0	0	0	0	0	0	0	0	0	1	1	0	0	0	0	2	2	0	0	0	0	0	0	0	0	0	0	0	0
1416	0	60	1	32	11	3	1	2	3	2	0	1	1	0	0	0	0	0	0	0	0	0	0	0	0	0	0	0	0	8	15	0	0	0	0	0	0	0	0	0	0	0	0
1417	0	36	0	5	11	3	1	3	3	1	0	0	1	1	0	27	0	0	28	1	1	0	0	1	0	25	25	1	0	0	0	0	0	0	0	2	2	0	0	0	0	0	0
1418	0	37	0	10	11	3	1	3	3	2	0	0	1	1	0	1	0	0	2	1	1	0	0	4	4	1	1	1	0	4	4	0	0	0	0	0	0	0	0	0	0	0	0
1419	0	36	0	11	14	4	1	3	2	2	0	0	1	1	0	0	0	0	0	0	0	0	0	2	4	0	0	0	0	4	4	0	0	0	0	0	0	0	0	0	0	0	0
1420	0	33	0	8	11	3	1	3	3	1	0	0	1	0	0	0	0	0	0	0	0	0	0	0	0	0	0	0	0	0	0	0	0	0	0	0	0	0	0	0	0	0	0
1421	0	44	1	28	8	2	1	3	4	2	0	0	1	1	0	5	1	0	7	1	1	0	1	0	0		4	1	1	2	0	1	1	0	0	1	1	0	0	0	0	0	0
1422	0	40	1	7	11	3	1	2	3	3	0	0	2	1	0	4	0	0	4	1	1	0	0	4	4	4	4	0	0	4	4	0	0	0	0	0	0	0	0	0	0	0	0
1423	0	22	0	1	11	3	1	3	1	1	0	0	1	1	0	0	0	0	0	0	0	0	0	2	1	0	0	0	0	1	2	0	0	0	0	0	0	0	0	0	0	0	0
1424	0	42	1	20	11	3	1	3	4	1	0	0	1	0	0	1	0	0	1	1	1	0	0	0	0	0	1	0	0	1	1	0	0	0	0	0	0	0	0	0	0	0	0
1425	1	33	0	13	8	2	1	2	3	1	0	0	1	0	0	2	0	0	2	1	1	0	0	8	8	4	2	0	0	2	2	0	0	0	0	0	0	0	0	0	0	0	0
1426	1	43	1	19	8	2	1	2	4	1	0	0	2	1	0	4	0	0	4	1	1	0	0	4	8	4	4	0	0	4	0	0	0	0	0	0	0	0	0	0	0	0	0
1427	1	44	1	24	8	2	0	2	3	1	1	0	1	0	0	0	0	0	0	0	0	0	0	4	4	0	0	0	0	8	8	0	0	0	0	0	0	0	0	0	0	0	0
1428	0	47	1	23	8	2	1	3	3	1	1	0	1	0	0	0	1	0	1	1	0	0	1	4	2	0	0	0	0		8	0	1	0	0	0	0	0	0	0	0	0	0
1429	0	46	1	22	8	2	1	3	3	2	0	0	1	0	0	2	0	0	3	1	1	0	0	0	0	2	2	1	0	0	0	0	0	0	0	0	0	0	0	0	0	0	0
1430	0	46	1	20	8	2	0	2	3	1	0	0	1	0	0	0	0	0	0	0	0	0	0	4	4	0	0	0	0	0	0	0	0	0	0	0	0	0	0	0	0	0	0
1431	0	45	1	24	5	1	0	2	3	1	1	0	2	0	0	0	0	0	0	0	0	0	0	4	8	0	0	0	0	2	2	0	0	0	0	0	0	0	0	0	0	0	0
1432	1	47	1	39	8	2	1	2	3	1	0	0	1	0	1	0	0	0	0	0	0	0	0	0	1	0	0	0	0	0	1	0	0	0	0	0	0	0	0	0	0	0	0
1433	0	50	1	29	8	2	0	2	3	1	0	1	2	0	0	0	0	0	0	0	0	0	0	4	2	0	0	0	0	25	25	0	0	0	0	0	0	0	0	0	0	0	0
1434	1	60	1	39	11	3	1	3	4	2	1	0	1	0	0	50	50	50	200	1	1	1	1	25	25	25	25	25	25	25	25	25	25	25	25	25	25	25	25	25	25	25	25
1435	0	44	1	22	8	2	1	3	3	1	0	0	1	0	0	0	0	0	0	0	0	0	0	1	1	0	0	0	0	0	0	0	0	0	0	0	0	0	0	0	0	0	0
1436	0	38	1	18	8	2	0	3	2	2	0	0	1	0	0	0	0	0	0	0	0	0	0	1	1	0	0	0	0	0	0		0	0	0	0	0	0	0	0	0	0	0
1437	0	32	0	26	8	2	1	3	3	1	0	0	1	0	0	0	0	0	0	0	0	0		1	1	0	0	0	0	0	0	0	0	0	0	0	0	0	0	0	0	0	0
1438	0	47	1	1	8	2	0	2	4	1	0	0	1	0	0	0	0	0	0	0	0	0	0	4	2	0	0	0	0	25	25	0	0	0	0	0	0	0	0	0	0	0	0
1439	0	60	1	38	5	1	1	2	3	2	0	1	1	1	0	5	10	8	31	1	1	1	1	1	1	2	4	4		8	8	8	8	4	2	1	1	4	4	4	4	4	4
1440	1	50	1	27	8	2	1	3	3	1	0	0	1	0	0	0	0	0	0	0	0	0	0	1	25	0	0	0	0	25	25	0	0	0	0	0	0	0	0	0	0	0	0
1441	0	47	1	25	8	2	1	2	3	1	0	0	1	0	0	0	0	0	1	1	0	0	0	1	1	0	0	1		1	1	0	0	0	0	0	0	0	0	0	0	0	0
1442	0	46	1	27	8	2	0	3	4	3	0	0	1	0	0	0	0	0	0	0	0	0	0	1	1	0	0	0	0	25	15	0	0	0	0	0	0	0	0	0	0	0	0
1443	1	42	1	23	5	1	0	3	3	1	0	0	1	0	0	0	0	0	0	0	0	0	0	1	1	0	0	0	0	0	0	0	0	0	0	0	0	0	0	0	0	0	0
1444	1	46	1	22	8	2	1	3	2	1	0	0	1	0	0	0	0	0	0	0	0	0	0	1	1	0	0	0	0	0	0	0	0	0	0	0	0	0	0	0	0	0	0
1445	0	57	1	33	5	1	1	2	3	1	1	0	1	0	0	6	6	2	20	1	1	1	1	1	2	2	2	2	0	0	4	4	2	2	4	4	4	4	4	4	1	1	1
1446	0	45	1	25	8	2	0	1	3	1	0	0	1	0	0	0	0	0	0	0	0	0	0	0	0	0	0	0	0	0	4	0	0	0	0	0	0	0	0	0	0	0	0
1447	0	43	1	17	8	2	0	2	2	1	0	0	1	1	0	0	0	0	0	0	0	0	0	0	0	0	0	0	0	0	0	0	0	0	0	0	0	0	0	0	0	0	0
1448	0	36	0	2	5	1	1	2	2	1	0	1	1	0	0	2	0	27	29	1	1	1	0	0		0	2	0	1	4	2	0	0	0	0	0	0	0	0	0	2	1	25
1449	1	45	1	25	8	2	0	2	3	1	0	0	1	0	0	0	0	0	0	0	0	0	0	25	25	0	0	0	0	25	25	0	0	0	0	0	0	0	0	0	0	0	0
1450	0	45	1	25	8	2	0	2	3	1	0	0	1	0	0	0	0	0	0	0	0	0	0	25	25	0	0	0	0	15	15	0	0	0	0	0	0	0	0	0	0	0	0
1451	1	42	1	24	8	2	0	2	3	1	0	0	1	0	0	0	0	0	0	0	0	0	0	25	25	0	0	0	0	0	0	0	0	0	0	0	0	0	0	0	0	0	0
1452	1	44	1	21	8	2	1	2	3	1	0	0	2	0	0	0	0	0	0	0	0	0		4	2	0	0	0	0	2	2	0	0	0	0	0	0	0	0	0	0	0	0
1453	0	53	1	29	11	3	1	3	3	1	0	0	1	1	0	1	0			1	1	0	0	4	15	4	1	0	0	1	25	0	0	0	0	0	0
1454	0	49	1	22	8	2	0	2	4	1	0	1	2	0	0	0	0	0	0	0	0	0	0	2	1	0	0	0	0	2	2	0	0	0	0	0	0	0	0	0	0	0	0
1455	0	48	1	22	8	2	1	3	1	1	0	0	2	0	0	0	0	0	0	0	0	0	0	0	0	0	0	0	0	0	0	0	0	0	0	0	0	0	0	0	0	0	0
1456	1	52	1	2	8	2	1	2	3	1	0	0	1	0	0	0	0	0	0	0	0	0	0	1	1	0	0	0	0	0	0	0	0	0	0	0	0	0	0	0	0	0	0
1457	1	45	1	25	8	2	0	2	2	2	0	0	1	0	0	4	0	0	4	1	1	0	0	4	4	2	4	0	0	8	8	0	0	0	0	0	0	0	0	0	0	0	0
1458	1	53	1	30	5	1	1	2	3	1	0	0	1	0	0	0	0	0	0	0	0	0	0	1	1	0	0	0	0	0	0	0	0	0	0	0	0	0	0	0	0	0	0
1459	1	38	1	17	8	2	0	2	3	1	0	1	1	1	0	2	0	0	2	1	1	0	0	2	2	2	2	0	0	0	0	0	0	0	0	0	0	0	0	0	0	0	0
1460	1	39	1	17	8	2	0	2	3	1	0	0	1	0	0	0	0	0	0	0	0	0	0	2	0	0	0	0	0	2	0	0	0	0	0	0	0	0	0	0	0	0	0
1461	0	51	1	26	11	3	1	2	3	1	0	0	1	0	0	0	0	0	0	0	0	0	0	1	2	0	0	0	0	0	4	0	0	0	0	0	0	0	0	0	0	0	0
1462	0	53	1	28	8	2	1	3	2	1	0	0	1	0	0	12	10	29	59	1	1	1	1	4	2	2	8	4	2	4	8	2	8	4	2	8	4	4	2	15	25	8	4
1463	0	51	1	30	8	2	1	3	3	2	0	0	1	0	0	1	0	0	1	1	1	0	0	1	1	0	0	0	0	1	1	0	0	0	0	0	1	0	0	0	0	0	0
1464	0	53	1	30	8	2	1	2	2	1	0	0	1	0	0	2	1	0	5	1	1	0	1	2	4	2	1	2	2	4	4	1	0	1	1	1	1	0	0	0	0	0	0
1465	0	47	1	25	8	2	0	2	3	1	0	0	1	0	0	0	0	0	0	0	0	0	0	1	1	0	0	0	0	1	2	0	0	0	0	2	0	0	0	0	0	0	0
1466	0	52	1	28	8	2	1	3	3	2	0	1	1	0	0	0	0	0	0	0	0	0	0	2	2	0	0	0	0	1	1	0	0	0	0	0	0	0	0	0	0	0	0
1467	0	41	1	19	8	2	0	2	3	1	0	0	1	1	0	0	6	6		1	0	1	1	1	1	2		1	2	4	4	2	2	2	4	8		4		4	2	1	4
1468	0	43	1	23	11	3	1	2	3	1	0	0	1	0	0	0	0	0	0	0	0	0	0	1	1	0	0	0	0	1	1	0	0	0	0	0	0	0	0	0	0	0	0
1469	0	38	1	1	8	2	1	3	3	3	0	0	2	1	0	0	0	0	0	0	0	0	0	0	0	0	0	0	0	0	0	0	0	0	0	0	0	0	0	0	0	0	0
1470	0	23	0	24	11	3	1	2	3	2	0	0	1	0	0	1	0	0	1	1	1	0	0	1	1	1	1	0	0	1	1	0	0	0	0	0	0	0	0	0	0	0	0
1471	1	40	1	32	8	2	0	2	1	2	0	0	1	0	1	2	12	0	16	1	1	0	1	1	1	0	0	0	0	0	0	8	8	8	4	1	2	2	0	0	0	0	0
1472	1	32	0	25	8	2	1	2	2	1	0	0	1	1	0	0	0	0	0	0	0	0	0	1	1	0	0	0	0	0	0	0	0	0	0	0	0	0	0	0	0	0	0
1473	0	40	1	1	8	2	1	3	4	1	0	0	1	1	0	0	0	0	0	0	0	0	0	0	1	1	0	0	0	0	0	0	0	0	0	0	0	0	0	0	0	0	0
1474	0	45	1	22	8	2	0	3	1	1	0	0	1	1	0	0	0	0	0	0	0	0	0	0	0	0	0	0	0	0	0	0	0	0	0	0	0	0	0	0	0	0	0
1475	1	40	1	7	11	3	1	2	1	2	0	0	1	1	0	0	0	0	0	0	0	0	0	0	0	0	0	0	0	0	0	0	0	0	0	0	0	0	0	0	0	0	0
1476	1	47	1	2	8	2	1	2	3	1	0	0	1	0	0	1	0	0	1	1	1	0	0	0	0	1	1	0	0	0	0	0	0	0	0	0	0	0	0	0	0	0	0
1477	0	47	1	24	8	2	0	3	4	1	0	0	2	0	0	0	0	0	0	0	0	0	0	2	2	8	0	0	0	2	15	0	0	0	0	2	0	0	0	0	0	0	0
1478	0	45	1	1	5	1	1	2	4	2	0	1	1	1	0	15	0	0	30	1	1	0	0	15	15	15	15	15	15	15	15	0	0	0	0	0	0	0	0	0	0	0	0
1479	0	52	1	1	8	2	1	2	3	1	0	0	1	0	0	0	0	0	0	0	0	0	0	0	0	0	0	0	0	0	0	0	0	0	0	0	0	0	0	0	0	0	0
1480	1	39	1	7	5	1	1	2	3	1	0	1	2	1	0	2	10	0	12	1	1	0	1	1	1	0	0	0	0	2	15	8	8	8	2	2	2	0		0	0	0	0
1481	0	25	0	2	11	3	1	3	2	2	0	1	1	0	1	0	0	0	0	0	0	0	0	0	0	0	0	0	0	0	0	0	0	0	0	0	0	0	0	0	0	0	0
1482	1	45	1	21	11	3	1	3	3	1	0	0	1	0	0	0	0	0	0	0	0	0	0	0	0	0	0	0	0	0	0	0	0	0	0	0	0	0	0	0	0	0	0
1483	0	40	1	14	8	2	1	3	1	1	0	0	1	0	0	2	0	4	7	1	1	1	0	1	1	2	2	1	2	2	2	0	0	0	0	0	0	0	0	0	0	4	4
1484	1	48	1	28	5	1	0	2	4	1	1	1	3	0	0	0	0	0	0	0	0	0	0	0	0	0	0	0	0	0	0	0	0	0	0	0	0	0	0	0	0	0	0
1485	0	47	1	22	8	2	1	2	3	1	0	0	1	1	0	0	0	0	0	0	0	0	0	0	0	0	0	0	0	0	0	0	0	0	0	0	0	0	0	0	0	0	0
1486	0	59	1	24	11	3	1	2	3	1	0	0	1	0	1	4	0	0	6	1	1	0	0	1	2	2	4	2	4	2	4	0	0	0	0	0	0	0	0	0	0	0	0
1487	0	47	1	24	8	2	1	2	2	3	0	1	1	0	0	0	2	0	3	1	0	0	1	0	0	0	0	0	1		1	2	2		0	0	0	1	1	1	0	1	0
1488	1	43	1	25	8	2	1	2	3	1	0	0	1	1	0	3	0	2	6	1	1	1	0	0	0	2	2	0	0	0	0	0	0	0	0	0	1	1	0	0	1	0	1
1489	0	44	1	22	8	2	0	2	4	1	0	0	1	0	0	2	0	0	2	1	1	0	0	4	4	1	2	0	0	25	25	0	0	0	0	0	0	0	0	0	0	0	0
1490	0	36	0	12	8	2	1	3	3	1	0	0	2	0	0	0	0	0	0	0	0	0	0	4	2	0	0	0	0	1	0	0	0	0	0	0	0	0	0	0	0	0	0
1491	0	20	0	1	8	2	1	2	1	2	0	0	1	0	0	1	0	0	1	1	1	0	0	1	2	1	1	0	0	2	4	0	0	1	0	0	0	0	0	0	0	0	0
1492	0	41	1	22	8	2	1	1	1	1	0	0	1	0	0	0	0	0	0	0	0	0	0	4	4	0	0	0	0	0	0	0	0	0	0	0	0	0	0	0	0	0	0
1493	0	58	1	34	11	3	1	3	4	1	0	1	1	0	1	4	0	0	4	1	1	0	0	1	1	2	4	0	0	1	1	0	0	0	0	0	0	0	0	0	0	0	0
1494	0	48	1	24	8	2	1	3	4	1	0	0	2	0	0	0	0	0	0	0	0	0	0	1	1	0	0	0	0	2	1	0	0	0	0	0	0	0	0	0	0	0	0
1495	1	42	1	18	8	2	1	2	4	1	0	0	1	0	0	0	0	0	0	0	0	0	0	1	2	0	0	0	0	2	2	0	0	0	0	0	0	0	0	0	0	0	0
1496	0	48	1	20	11	3	1	2	3	1	0	0	2	0	0	9	1	0	14	1	1	0	1	8	15	4	8	4	1	4	4	0	0	2	1	2	1	0	0	0	0	0	0
1497	0	60	1	25	11	3	1	3	3	2	0	1	1	0	0	0	0	0	0	0	0	0	0	4	2	0	0	0	0	2	2	0	0	0	0	0	0	0	0	0	0	0	0
1498	0	31	0	12	8	2	1	2	3	1	0	0	1	0	0	0	0	0	0	0	0	0	0	0	0	0	0	0	0	0	0	0	0	0	0	0	0	0	0	0	0	0	0
1499	1	43	1	23	5	1	0	2	3	1	0	0	1	0	0	0	0	0	1	1	0	0	0	0	0	0	0	1	1	1	1	0	0	0	0	0	0	0	0	0	0	0	0
1500	1	48	1	26	8	2	1	2	3	1	0	1	1	0	0	4	0	0	4	1	1	0	0	1	1	4	4	0	0	25	25	0	0	0	0	0	0	0	0	0	0	0	0
1501	1	50	1	30	8	2	1	3	3	1	0	0	1	0	0	0	0	0	0	0	0	0	0	4	4	0	0	0	0	4	4	0	0	0	0	0	0	0	0	0	0	0	0
1502	0	52	1	30	11	3	1	2	4	2	0	0	1	0	0	0	0	0	0	0	0	0	0	4	4	0	0	0	0	4	4	0	0	0	0	0	0	0	0	0	0	0	0
1503	0	47	1	20	11	3	1	2	3	1	0	0	1	0	0	0	0	0	0	0	0	0	0	1	1	0	0	0	0	2	2	0	0	0	0	0	0	0	0	0	0	0	0
1504	0	50	1	23	11	3	1	3	4	2	0	1	1	0		2	0	2	4	1	1	1	0	4	2	1	2	0	0	4	4	0	0	0	0	0	0	0	0	1	2	0	0
1505	0	40	1	2	8	2	0	2	3	3	0	0	1	0	0	0	0	0	0	0	0	0	0	1	1	0	0	0	0	0	2	0	0	0	0	0	0	0	0	0	0	0	0
1506	0	53	1	22	11	3	0	2	4	1	0	0	1	0	0	0	0	0	0	0	0	0	0	1	1	0	0	0	0	0	2	0	0	0	0	0	0	0	0	0	0	0	0
1507	0	46	1	25	8	2	1	2	3	1	0	0	1	0	0	1	0	0	3	1	1	0	0	2	0	2	1	2	0	4	4	0	0	0	0	0	0	0	0	0	0	0	0
1508	0	46	1	20	11	3	1	2	3	1	0	0	1	0	0	0	0	0	0	0	0	0	0	0	1	0	0	0	0	8	15	0	0	0	0	0	0	0	0	0	0	0	0
1509	0	45	1	25	8	2	0	2	2	3	0	0	1	1	0	0	0	0	0	0	0	0	0	2	2	0	0	0	0	4	4	0	0	0	0	0	0	0	0	0	0	0	0
1510	0	50	1	25	11	3	1	3	3	1	0	1	1	0	0	0	0	0	0	0	0	0	0	0	0	0	0	0	0	0	0	4	0	0	0	0	0	0	0	0	0	0	0
1511	0	59	1	34	8	2	1	3	4	1	0	1	1	0	0	0	0	0	0	0	0	0	0	0	0	0	0	0	0	0	2	0	0	0	0	0	0	0	0	0	0	0	0
1512	0	49	1	27	8	2	1	2	4	1	0	0	1	0	0	0	0	0	0	0	0	0	0	1	1	0	0	0	0	4	4	0	0	0	0	0	0	0	0	0	0	0	0
1513	0	31	0	30	11	3	1	2	4	2	0	0	1	0	0	0	0	0	0	0	0	0	0	0	0	0	0	0	0	2	4	0	0	0	0	0	0	0	0	0	0	0	0
1514	0	49	1	25	11	3	1	2	3	1	0	0	1	0	0	2	0	0	2	1	1	0	0	2	2	4	2	0	0	2	2	0	0	0	0	0	0	0	0	1	0	0	0
1515	0	50	1	23	11	3	1	3	4	1	0	0	1	0	0	2	0	0	2	1	1	0	0	2	2	4	2	0	0	2	2	0	0	0	0	0	0	0	0	0	0	0	0
1516	1	40	1	28	8	2	1	1	3	1	0	0	1	0	0	0	0	0	0	0	0	0	0	0	0		0	0	1	0	0	0	0	0	0	0	0	0	0	0	0	0	0
1517	0	48	1	27	11	3	0	2	3	2	1	0	1	1	0	0	0	0	0	0	0	0	0	0	0	0	0	0	0	2	2	0	0	0	0	0	0	0	0	0	0	0	0
1518	0	54	1	28	8	2	1	2	4	1	1	0	1	0	0	1	0	0	1	1	1	0	0	2	1	1	1	0	0	1	1	0	0	0	0	0	0	0	0	0	0	0	0
1519	0	61	1	34	11	3	1	2	3	1	1	0	1	0	0	2	0	0	2	1	1	0	0	0	0	2	2	0	0	0	0	0	0	0	0	0	0	0	0	0	0	0	0
1520	1	33	0	7	8	2	1	2	3	1	0	1	2	0	0	0	0	8	8	1	0	1	0	0	0	0	0	0	0	0	4	4	0	0	0	0	0	0	0	0	0	8	8
1521	1	45	1	4	8	2	0	2	3	2	0	0	1	1	1	0	0	0	0	0	0	0	0	0	1	0	0	0	1	1	1	0	0	0	0	0	0	0	0	0	0	0	0
1522	0	42	1	19	11	3	0	2	1	2	0	0	1	0	1	5	4	8	25	1	1	1	1	1	2	4	4	4	4	1	2	4	2	4	2	4	1	4	1	2	4	2	4
1523	0	30	0	6	8	2	1	2	2	2	0	0	1	0	0	0	0	0	0	0	0	0	0	0	1	0	0	0	0	2	2	0	0	0	0	0	0	0	0	0	0	0	0
1524	0	49	1	29	8	2	1	2	2	2	0	0	1	0	0	0	0	0	0	0	0	0	0	1	1	0	0	0	0	1	1	0	0	0	0	0	0	0	0	0	0	0	0
1525	1	48	1	28	8	2	0	2	2	2	0	0	1	0	0	1	0	0	1	1	1	0	0	0	0	1	1	0	0	25	25	0	0	0	0	0	0	0	0	0	0	0	0
1526	1	45	1	6	8	2	1	2	3	1	0	0	1	1	0	0	0	0	0	0	0	0		0	0	0	0	0	0	4	4	0	0	0	0	0	0	0	0	0	0	0	0
1527	1	46	1	22	5	1	1	2	3	1	0	0	1	0	0	0	0	0	0	0	0	0	0	0	0	0	0	0	0	0	0	0	0	0	0	0	0	0	0	0	0	0	0
1528	0	44	1	18	8	2	1	2	3	1	0	0	1	0	0	0	0	0	0	0	0	0	0	0	0	0	0	0	0	2	1	0	0	0	0	0	0	0	0	0	0	0	0
1529	0	24	0	1	8	2	1	2	1	1	0	1	1	0	0	0	0	0	0	0	0	0	0	25	25	0	0	0	0	1	1	0	0	0	0	0	0	0	0	0	0	0	0
1530	1	50	1	26	8	2	1	2	3	1	0	0	3	1	0	40	12	1	62	1	1	1	1	8	4	25	15	8	15	4	2	4	4	1	8	4	25	1	0	0	1	0	0
1531	0	37	0	17	8	2	1	2	2	2	0	0	1	1	1	1	0	2	3	1	1	1	0	1	1	1	1	0	0	1	1	0	0	0	0	0	0	0	0	0	1	1	1
1532	1	38	1	17	8	2	1	2	3	2	0	0	1	1	1	2	2	2	8	1	1	1	1	1	0	1	1	1	1	1	1	1	1	1	1	1	1	1	1	1	1	1	1
1533	0	44	1	19	8	2	1	2	4	2	0	0	1	1	0	2	1	0	7	1	1	0	1	0	0	0	0	0	0	0	0	0	0		1	4	2	4	0	0	0	0	0
1534	1	45	1	1	8	2	0	2	3	1	0	0	1	0	0	0	0	0	0	0	0	0	0	0	0	0	0	0	0	0	0	0	0	0	0	0	0	0	0	0	0	0	0
1535	1	41	1	1	8	2	0	2	2	2	1	1	1	1	1	2	2	2	8	1	1	1	1	1	1	1	1	1	1	1	1	1	1	1	1	1	1	1	1	1	1	1	1
1536	0	40	1	19	8	2	0	3	3	3	0	0	1	1	0	2	2	2	8	1	1	1	1	1	1	1	1	1	1	1	1	1	1	1	1	1	1	1	1	1	1	1	1
1537	0	40	1	10	8	2	1	2	2	2	1	0	2	0	0	4	0	0	4	1	1	0	0	4	2	4	4	0	0	2	1	0	0	0	0	0	0	0	0	0	0	0	0
1538	0	43	1	15	8	2	1	2	3	1	0	1	1	1	0	2	4	0	6	1	1	0	1	2	2	4	2	0	0	4	4	4	4	0	0	0	0	0	0	0	0	0	0
1539	1	41	1	20	5	1	1	2	2	1	0	0	1	0	0	0	0	0	0	0	0	0	0	0	0	0	0	0	0	0	0	0	0	0	0	0	0	0	0	0	0	0	0
1540	0	44	1	22	8	2	0	3	4	2	1	1	3	0	0	0	0	0	0	0	0	0	0	0	0	0	0	0	0	0	0	0	0	0	0	0	0	0	0	0	0	0	0
1541	1	53	1	34	8	2	1	2	3	1	0	0	1	0	0	4	0	0	4	1	1	0	0	4	4	4	4	0	0	8	8	0	0		0	0	0	0	0	0	0	0	0
1542	1	36	0	16	8	2	1	2	1	1	0	1	1	1	0	1	1	0	2	1	1	0	1	4	15	1	1	0	0	2	8	0	1	1	0	2	0	0	0	0	0	0	0
1543	1	49	1	17	8	2	1	3	4	2	0	0	1	0	0	0	0	0	0	0	0	0	0	1	2	4	0	0	0	2	1	0	0	0	0	0	0	0	0	0	0	0	0
1544	1	40	1	18	8	2	1	2	2	2	1		2	0	0	0	0	0	0	0	0	0	0	2	2	2	0	0	0	0	0	0	0	0	0	0	0	0	0	0	0	0	0
1545	1	39	1	22	8	2	1	2	3	1	0	0	2	0	0	0	0	0	0	0	0	0	0	1	1	0	0	0	0	2	2	0	0	0	0	0	0	0	0	0	0	0	0
1546	1	44	1	24	8	2	1	2	3	2	0	0	1	0	0	1	0	0	1	1	1	0	0	2	2	1	1	0	0	8	4	0	0	0	0	0	0	0	0	0	0	0	0
1547	1	42	1	19	8	2	0	2	2	1	0	0	2	0	0	0	0	0	0	0	0	0	0	2	2	0	0	0	0	2	2	0	0	0	0	0	0	0	0	0	0	0	0
1548	1	48	1	26	8	2	1	2	3	1	0	0	1	0	0	1	0	0	1	1	1	0	0	1	2	2	1	0	0	0	1	0	0	0	0	0	0	0	0	0	0	0	0
1549	1	35	0	15	8	2	0	2	2	1	0	0	1	0	0	0	0	0	0	0	0	0	0	2	2	1	0	0	0	1	0	0	0	0	0	0	0	0	0	0	0	0	0
1550	0	44	1	19	11	3	1	3	3	1	0	0	1	0	0	0	0	0	0	0	0	0	0	2	2	0	0	0	0	0	0	0	0	0	0	0	0	0	0	0	0	0	0
1551	1	51	1	1	8	2	1	2	4	1	0	0	1	0	1	0	0	0	0	0	0	0	0	2	2	0	0	0		0	0	0	0	0	0	0	0	0	0	0	0	0	0
1552	0	43	1	18	8	2	1	2	3	2	0	0	1	1	0	4	0	0	4	1	1	0	0	8	4	8	4	0	0	8	15	0	0	0	0	0	0	0	0	0	0	0	0
1553	1	44	1	24	8	2	1	2	3	1	0	0	1	0	0	0	0	0	0	0	0	0	0	0	0	0	0	0	0	0	0	0	0	0	0	0	0	0	0	0	0	0	0
1554	0	40	1	13	8	2	1	2	3	2	0	0	2	0	0	4	0	0	4	1	1	0	0	4	8	2	4	0	0	25	1	0	0	0	0	0	0	0	0	0	0	0	0
1555	0	40	1	14	8	2	1	2	4	1	0	0	1	0	0	15	0	0	17	1	1	0	0	1	2	8	15	2	2	4	8	0	0	2	0	2	0	0	0	0	0	0	0
1556	0	58	1	27	11	3	1	2	3	1	0	1	1	0	0	0	0	0	0	0	0	0	0	0	0	0	0	0	0	0	0	0	0	0	0	0	0	0	0	0	0	0	0
1557	0	38	1	14	11	3	1	2	3	2	0	0	2	0	0	0	0	0	0	0	0	0	0	2	2	1	0	0	0	2	2	0	0	0	0	0	0	0	0	0	0	0	0
1558	0	40	1	11	8	2	1	2	4	1	0	0	1	0	0	0	0	0	0	0	0	0	0	0	0	0	0	0	0	0	0	0	0	0	0	0	0	0	0	0	0	0	0
1559	0	42	1	15	8	2	1	2	1	1	0	0	1	1	0	0	0	0	0	0	0	0	0	25	0	0	0	0	0	25	25	0	0	0	0	0	0	0	0	0	0	0	0
1560	0	41	1	19	8	2	0	3	3	1	0	0	1	0	0	1	0	4		1	1	1	0	0	0	0	1	1	1	2	2	0	0	0	0	0	0		0	4	4	0	0
1561	0	37	0	6	8	2	1	3	3	2	0	0	1	1	0	1	2	0	3	1	1	0	1	1	0	0	0	0	0	1	1	0	1	0	1	0	1	0	0	0	0	0	0
1562	1	33	0	7	15	4	1	3	2	1	1	0	1	1	0	0	0	0	0	0	0	0	0	0	2	0	0	0	0	2	4	0	0	0	0	0	0	0	0	0	0	0	0
1563	1	36	0	13	11	3	0	3	3	1	0	1	1	0	0	0	0	0	0	0	0	0	0	1	1	0	0	0	0	2	1	0	0	0	0	0	0	0	0	0	0	0	0
1564	0	36	0	12	5	1	0	2	3	1	0	1	1	1	0	25	0	0	25	1	1	0	0	25	4	25	25	0	0	25	0	0	0	0	0	0	0	0	0	0	0	0	0
1565	0	33	0	3	11	3	1	3	3	3	0	1	2	1	0	1	0	0	1	1	1	0	0	1	1	1	1	0	0	2	2	0	0	0	0	0	0	0	0	0	0	0	0
1566	0	34	0	8	14	4	1	3	2	1	0	0	2	1	0	8	0	0	8	1	1	0	0	8	8	8	8	0	0	8	4	0	0	0	0	0	0	0	0	0	0	0	0
1567	0	34	0	2	14	4	0	3	2	1	0	1	1	0	0	0	0	0	0	0	0	0	0	0	0	0	0	0	0	1	1	0	0	0	0	0	0	0	0	0	0	0	0
1568	1	35	0	10	11	3	1	2	3	1	0	0	1	0	0	0	0	0	0	0	0	0	0	1	1	0	0	0	0	1	1	0	0	0	0	0	0	0	0	0	0	0	0
1569	0	33	0	4	14	4	1	3	2	1	0	0	1	1	0	2	0	0	2	1	1	0	0	25	25	2	2	0	0	4	4	0	0	0	0	0	0	0	0	0	0	0	0
1570	0	40	1	15	14	4	1	3	3	1	0	0	1	0	0	0	0	0	0	0	0	0	0	4	1	0	0	0	0	2	2	0	0	0	0	0	0	0	0	0	0	0	0
1571	0	32	0	6	14	4	1	3	1	1	0	0	1	1	0	2	0	0	2	1	1	0	0	4	4	0	2	0	0	4	4	0	0	0	0	0	0	0	0	0	0	0	0
1572	0	39	1	2	11	3	1	3	3	1	0	0	1	0	0	0	0	0	0	0	0	0	0	1	2	0	0	0	0	1	1	0	0	0	0	0	0	0	0	0	0	0	0
1573	0	40	1	13	15	4	1	3	3	1	0	0	1	0	0	0	0	0	0	0	0	0	0	1	0	0	0	0	0	1	0	0	0	0	0	0	0	0	0	0	0	0	0
1574	0	38	1	10	14	4	1	3	3	1	0	0	1	1	1	0	0	0	0	0	0	0	0	2	4	0	0	0	0	1	1	0	0	0	0	0	0	0	0	0	0	0	0
1575	0	40	1	15	11	3	0	3	3	1	0	0	1	1	0	0	0	0	0	0	0	0	0	25	0	0	0	0	0	25	8	0	0	0	0	0	0	0	0	0	0	0	0
1576	0	39	1	10	11	3	1	3	3	1	0	0	1	0	0	0	0	0	0	0	0	0	0	1	1	0	0	0	0	1	1	0	0	0	0	0	0	0	0	0	0	0	0
1577	0	41	1	11	8	2	1	3	3	3	0	0	1	0	0	0	3	5	8	1	0	1	1	0	0	0	0	0	0	0	1	1	2	4	1	2	0	0	0	1	4	2	1
1578	1	38	1	15	14	4	1	3	3	1	0	0	1	0	0	0	0	0	0	0	0	0	0	1	1	0	0	0	0	25	25	0	0	0	0	0	0	0	0	0	0	0	0
1579	1	27	0	1	14	4	1	3	1	1	0	0	1	0	0	1	0	0	1	1	1	0	0	4	8	2	1	0	0	2	4	0	0	0	0	0	0	0	0	0	0	0	0
1580	0	48	1	20	5	1	0	1	1	2	1	0	2	0	0	1	0	0	1	1	1	0	0	0	0	0	1	0	0	0	0	0	0	0	0	0	0	0	0	0	0	0	0
1581	1	35	0	15	8	2	0	2	2	2	0	0	1	0	0	0	0	0	0	0	0	0	0	0	0	1	0	0	0	0	1	0	0	0	0	0	0	0	0	0	0	0	0
1582	1	38	1	14	8	2	1	2	2	3	0	0	2	1	0	4	4	0	16	1	1	0	1	4	2	8	4	8	8	2	4	8	4	4	0	0	0	0	0	0	0	0	0
1583	1	29	0	7	8	2	0	3	2	2	0	0	2	1	0	4	9	33	58	1	1	1	1	8	4	1	2	4	8	2	4	2	8	4	1	4	2	8	2	15	25	4	8
1584	0	35	0	9	8	2	1	3	2	3	0	1	2	1	1	6	9	0	20	1	1	0	1	4	8	2	4	1	2	8	2	4	1	2	8	4	2	4	0	0	0	0	0
1585	0	32	0	10	8	2	0	2	1	1	0	0	2	1	0	2	0	8	10	1	1	1	0	8	4	0	2	0	2	0	0	0	0	0	0	0	0	0	0	0	0	4	8
1586	1	52	1	16	11	3	1	3	3	1	0	0	1	0	0	50	50	50	200	1	1	1	1	25	25	25	25	25	25	25	25	25	25	25	25	25	25	25	25	25	25	25	25
1587	0	42	1	20	11	3	1	2	2	1	0	0	1	0	0	1	0	0	1	1	1	0	0	0	4	1	1	0	0	2	2	0	0	0	0	0	0	0	0	0	0	0	0
1588	0	53	1	30	11	3	1	2	2	1	0	0	1	0	0	0	0	0	0	0	0	0	0	4	2	0	0	0	0	4	4	0	0	0	0	0	0	0	0	0	0	0	0
1589	1	26	0	1	11	3	1	2	1	1	0	1	2	0	0	0	0	0	0	0	0	0	0	0	0	0	0	0	0	2	15	0	0	0	0	0	0	0	0	0	0	0	0
1590	0	36	0	15	8	2	1	2	3	2	0	0	1	0	0	8	0	0	16	1	1	0	0	8	8	8	8	8	8	8	15	0	0	0	0	0	0	0	0	0	0	0	0
1591	0	50	1	22	8	2	1	2	3	1	0	0	1	0	0	0	0	0	0	0	0	0	0	0	0	0	0	0	0	0	0	0	0	0	0	0	0	0	0	0	0	0	0
1592	1	50	1	22	8	2	1	2	3	1	0	0	1	0	0	0	0	0	0	0	0	0	0	0	0	0	0	0	0	0	0	0	0	0	0	0	0	0	0	0	0	0	0
1593	1	48	1	28	8	2	1	2	3	1	0	0	1	0	0	0	0	0	0	0	0	0	0	0	0	0	0	0	0	0	0	0	0	0	0	0	0	0	0	0	0	0	0
1594	0	50	1	26	8	2	1	1	2	1	0	0	1	0	0	0	0	0	0	0	0	0	0	0	0	0	0	0	0	0	0	0	0	0	0	0	0	0	0	0	0	0	0
1595	0	40	1	16	8	2	0	2	3	1	0	0	1	0	0	0	0	0	0	0	0	0	0	0	0	0	0	0	0	25	25	0	0	0	0	0	0	0	0	0	0	0	0
1596	0	35	0	14	8	2	1	2	3	2	0	0	1	1	0	6	16	8	42	1	1	1	1	4	2	8	4	8	2	8	4	4	8	2	8	8	2	4	8	2	4	4	4
1597	1	43	1	22	8	2	0	2	3	2	0	0	1	0	0	1	0	0	2	1	1	0	0	2	1	0	0	1	1	2	2	0	0	0	0	0	1	0	0	0	0	0	0
1598	0	46	1	26	8	2	1	2	3	1	0	0	1	0	1	0	0	0	0	0	0	0	0	0	0	0	0	0	0	0	0	0	0	0	0	0	0	0	0	0	0	0	0
1599	0	53	1	29	8	2	1	2	3	1	0	0	2	0	0	6	2	0	8	1	1	0	1	2	1	4	4	0	0	4	0	0	0	0	2	2	2	0	0	0	0	0	0
1600	0	50	1	14	8	2	1	2	4	2	0	0	1	1	0	0	0	0	0	0	0	0	0	1	1	0	0	0	1	1	0	0	0	0	0	0	0	0	0	0	0	0	0
1601	1	39	1	12	11	3	1	2	3	1	0	0	1	0	0	2	0	0	2	1	1	0	0	4	4	2	2	0	0	4	4	0	0	0	0	0	0	0	0	0	0	0	0
1602	0	45	1	22	8	2	0	2	2	1	0	0	1	0	0	2	0	0	2	1	1	0	0	4	4	2	2	0	0	4	4	0	0	0	0	0	0	0	0	0	0	0	0
1603	1	30	0	7	11	3	1	2	2	1	0	0	1	0	0	2	0	0	2	1	1	0	0	4	4	2	2	0	0	4	4	0	0	0	0	0	0	0	0	0	0	0	0
1604	0	45	1	16	8	2	1	3	3	1	0	0	1	0	0	1	0	0	1	1	1	0	0	0	0	1	1	0	0	0	0	0	0	0	0	0	0	0	0	0	0	0	0
1605	1	46	1	13	8	2	1	2	3	1	0	0	1	0	0	0	0	0	2	1	0	0	0	4	4	0	0	2	2	8	8	0	0	0	0	0	0	0	0	0	0	0	0
1606	1	49	1	29	5	1	0	3	4	2	0	0	1	0	0	4	1	0	9	1	1	0	1	2	4	8	4	4	1	2	8	0	1	2	0	1	0	0	0	0	0	0	0
1607	0	40	1	15	8	2	1	3	3	2	0	0	1	0	0	0	0	0	0	0	0	0	0	4	4	0	0	0	0	4	4	0	0	0	0	0	0	0	0	0	0	0	0
1608	1	40	1	14	0	1	1	2	4	2	0	0	1	0	0	4	0	0	4	1	1	0	0	4	4	4	4	0	0	1	1	0	0	0	0	0	0	0	0	0	0	0	0
1609	1	36	0	11	8	2	1	2	2	1	0	0	1	0	0	0	0	0	0	0	0	0	0	2	2	0	0	0	0	0	0	0	0	0	0	0	0	0	0	0	0	0	0
1610	0	38	1	12	11	3	1	2	3	1	0	0	1	0	0	0	0	0	0	0	0	0	0	2	2	0	0	0	0	0	0	0	0	0	0	0	0	0	0	0	0	0	0
1611	1	36	0	10	11	3	1	3	3	2	0	0	1	0	0	1	0	0	1	1	1	0	0	2	4	4	1	0	0	2	2	0	0	0	0	0	0	0	0	0	0	0	0
1612	1	29	0	2	11	3	1	3	1	1	0	0	1	0	0	1	0	0	1	1	1	0	0	2	4	2	1	0	0	1	2	0	0	0	0	0	0	0	0	0	0	0	0
1613	1	36	0	12	11	3	1	2	2	1	0	0	1	0	0	0	0	0	0	0	0	0	0	2	2	0	0	0	0	0	0	0	0	0	0	0	0	0	0	0	0	0	0
1614	0	57	1	34	5	1	1	3	4	1	0	1	1	0	0	0	0	1	1	1	0	1	0	0	1	0	0	0	0	0	0	0	0	0	0	0	0	0	0	0	1	0	0
1615	0	43	1	21	8	2	1	3	4	3	0	0	1	0	0	0	0	0	0	0	0	0	0	4	4	0	0	0	0	4	4	0	0	0	0	0	0	0	0	0	0	0	0
1616	1	49	1	29	8	2	0	2	2	2	0	0	1	0	0	0	0	0	0	0	0	0	0	2	2	0	0	0	0	4	4	0	0	0	0	0	0	0	0	0	0	0	0
1617	0	38	1	10	11	3	1	3	3	1	0	0	1	0	0	1	0	1	2	1	1	1	0	1	1	0	1	0	0	1	1	0	0	0	0	0	0	0	0	0	0	1	1
1618	0	35	0	12	8	2	1	2	3	1	0	0	1	0	0	2	0	0	3	1	1	0	0	4	4	2	2	1	0	8	8	0	0	0	0	0	0	0	0	0	0	0	0
1619	1	34	0	6	8	2	0	2	3	3	0	0	1	0	0	2	10	12	30	1	1	1	1	1	0	1	2	4	8	15	25	15	8	4	2	1	0	2	4	1	8	15	4
1620	0	33	0	9	8	2	1	2	1	2	0	0	3	0	0	8	1	0	9	1	1	0	1	8	0	4	8	0	0	2	1	1	1	0	0	1	0	0	0	0	0	0	0
1621	1	26	0	3	8	2	1	2	2	1	0	1	2	1	0	0	0	0	0	0	0	0	0	1	4	0	0	0	0	1	1	0	0	0	0	0	0	0	0	0	0	0	0
1622	1	30	0	8	8	2	1	3	2	1	0	0	1	0	0	2	0	0	2	1	1	0	0	1	1		2	0	2	1	1	0	0	0	0	0	0	0	1	0	0	1	0
1623	1	48	1	27	8	2	0	2	3	1	0	0	1	0	0	0	0	0	0	0	0	0	0	25	25	0	0	0	0	25	25	0	0	0	0	0	0	0	0	0	0	0	0
1624	1	51	1	28	5	1	1	1	2	2	0	0	1	0	0	0	0	0	0	0	0	0	0	0	0	0	0	0	0	1	1	0	0	0	0	0	0	0	0	0	0	0	0
1625	0	45	1	17	8	2	1	3	3	1	0	0	1	1	0	0	0	0	0	0	0	0	0	2	2	0	0	0	0	15	25	0	0	0	0	0	0	0	1	1	0	0	0
1626	0	36	0	35	11	3	1	3	2	1	0	0	1	1	0	0	0	0	0	0	0	0	0	1	1	0	0	0	0	0	0	0	0	0	0	0	0	0	0	0	0	0	0
1627	1	42	1	23	8	2	0	2	3	1	0	0	2	0	0	0	0	0	0	0	0	0	0	0	0	0	0	0	0	0	0	0	0	0	0	0	0	0	0	0	0	0	0
1628	0	51	1	29	8	2	1	2	3	1	0	0	1	0	0	0	0	0	0	0	0	0	0	1	1	0	0	0	0	0	0	0	0	0	0	0	0	0	0	0	0	0	0
1629	1	50	1	30	8	2	1	2	3	1	0	0	1	0	0	0	0	0	1	1	0	0	0	0	0	0	0	1	1	1	1	0	0	0	0	0	0	0	0	0	0	0	0
1630	1	44	1	20	8	2	0	2	4	1	0	0	1	0	0	1	0	0	1	1	1	0	0	2	4	1	1	0	0	1	1	0	0	0	0	0	0	0	0	0	0	0	0
1631	1	48	1	1	8	2	0	2	3	1	0	0	1	0	0	1	0			1	1	0	0	4		0	1		1			0	0	0	0	0	0	0	0
1632	1	53	1	30	11	3	1	2	3	2	1	1	2	0	0	2	0	0	2	1	1	0	0	4	4	2	2	0	8	4	2	0	0	0	0	0	0	0	0	0	0	0	0
1633	1	50	1	30	8	2	1	2	3	1	0	0	2	0	0	0	0	0	0	0	0	0	0	2	2	0	0	0	0	0	0	0	0	0	0	0	0	0	0	0	0	0	0
1634	0	36	0	2	11	3	1	3	2	1	0	1	1	0	0	0	0	0	0	0	0	0	0	1	0	0	0	0	0	1	1	0	0	0	0	0	0	0	0	0	0	0	0
1635	1	30	0	10	11	3	1	2	2	1	0	0	2	0	0	12	1	0		1	1	0	1	0	0	25	8	4	0	4	0	0	1	1		0	4	0	0	0	0	0	0
1636	0	45	1	17	8	2	0	2	2	1	0	1	1	0	0	0	0	0	0	0	0	0	0	4	8	0	0	0	0	4	8	0	0	0	0	0	0	0	0	0	0	0	0
1637	0	46	1	16	8	2	1	3	3	1	0	0	1	0	0	0	0	0	0	0	0	0	0	25	25	0	0	0	0	25	25	0	0	0	0	0	0	0	0	0	0	0	0
1638	1	25	0	5	8	2	1	2	2	1	0	0	1	0	0	1	0	0	1	1	1	0	0	2	2	1	1	0	0	4	4	0	0	0	0	0	0	0	0	0	0	0	0
1639	0	46	1	16	11	3	1	3	4	1	0	0	1	1	0	0	0	0	0	0	0	0	0	1	0	0	0	0	0	1	1	0	0	0	0	0	0	0	0	0	0	0	0
1640	0	33	0	10	8	2	1	2	3	1	0	0	1	0	0	0	0	0	0	0	0	0	0	2	1	0	0	0	0	1	1	0	0	0	0	0	0	0	0	0	0	0	0
1641	1	34	0	13	11	3	1	2	3	2	1	0	3	1	0	1	0	0	1	1	1	0	0	1	4	4	1	0	0	1	1	0	0	0	0	0	0	0	0	0	0	0	0
1642	0	28	0	2	8	2	1	2	2	2	0	0	1	1	0	4	4	0	8	1	1	0	1	4	4	4	4	0	0	4	4	0	0	0	4	0	0	0	0	0	0	0	0
1643	1	36	0	10	11	3	1	2	1	1	0	0	1	0	0	0	0	0	0	0	0	0	0	2	2	0	0	0	0	8	8	0	0	0	0	0	0	0	0	0	0	0	0
1644	1	33	0	11	8	2	0	1	3	2	0	0	1	0	0	0	0	2	3	1	0	1	0	1	0	0	0	1	2	2	1	0	0	0	0	0	0	0	0	1	1	0	1
1645	0	32	0	5	11	3	1	3	2	2	0	0	1	0	0	19	8	6	36	1	1	1	1	4	2	2	4	2	4	2	4	2	4	2	4	8	15	1	8	2	4	8	2
1646	1	32	0	4	14	4	0	3	2	1	0	0	1	0	0	8	16	16	46	1	1	1	1	2	2	4	4	4	8	8	8	8	8	8	8	4	4	2	8	2	8	2	8
1647	0	25	0	2	8	2	1	2	2	1	0	0	1	0	0	0	0	0	0	0	0	0	0	2	2	0	0	0	0	4	4	0	0	0	0	0	0	0	0	0	0	0	0
1648	1	40	1	20	11	3	1	3	3	1	0	0	1	0	0	2	0	0	2	1	1	0	0	2	4	2	2	0	0	2	2	0	0	0	0	0	0	0	0	0	0	0	0
1649	0	28	0	4	8	2	1	2	2	1	0	0	1	1	0	2	0	0	2	1	1	0	0	0	1	0	2	0	0	1	1	0	0	0	0	0	0	0	0	0	0	0	0
1650	1	29	0	8	8	2	1	2	2	1	0	0	1	0	0	0	0	0	0	0	0	0	0	4	4	0	0	0	0	8	8	0	0	0	0	0	0	0	0	0	0	0	0
1651	1	35	0	13	11	3	1	3	3	1	0	0	1	0	0	2	0	0	2	1	1	0	0	0	1	0	2	0	0	1	2	0	0	0	0	0	0	0	0	0	0	0	0
1652	0	28	0	4	8	2	1	2	2	1	0	0	1	1	0	0	0	0	0	0	0	0	0	2	2	0	0	0	0	8	8	0	0	0	0	0	0	0	0	0	0	0	0
1653	1	28	0	7	11	3	1	2	2	1	0	0	1	0	0	0	0	0	0	0	0	0	0	1	1	0	0	0	0	25	0	0	0	0	0	0	0	0	0	0	0	0	0
1654	1	26	0	1	11	3	1	2	1	1	0	1	2	0	0	0	0	0	0	0	0	0	0	0	0	0	0	0	0	0	0	0	0	0	0	0	0	0	0	0	0	0	0
1655	0	36	0	15	8	2	1	2	3	2	0	0	1	0	0	0	0	0	0	0	0	0	0	0	0	0	0	0	0	0	0	0	0	0	0	0	0	0	0	0	0	0	0
1656	1	50	1	22	8	2	1	2	3	1	0	0	1	0	0	0	0	0	0	0	0	0	0	0	0	0	0	0	0	0	0	0	0	0	0	0	0	0	0	0	0	0	0
1657	0	50	1	26	8	2	1	1	2	1	0	0	1	0	0	0	0	0	0	0	0	0	0	0	0	0	0	0	0	0	0	0	0	0	0	0	0	0	0	0	0	0	0
1658	1	47	1	26	8	2	1	2	3	2	0	0	1	0	0	0	0	0	0	0	0	0	0	0	0	0	0	0	0	0	0	0	0	0	0	0	0	0	0	0	0	0	0
1659	0	50	1	30	8	2	0	2	3	2	0	0	1	0	0	0	0	0	0	0	0	0	0	0	0	0	0	0	0	0	0	0	0	0	0	0	0	0	0	0	0	0	0
1660	0	53	1	29	8	2	1	2	3	1	0	0	2	0	0	6	2	0	8	1	1	0	1	2	1	4	4	0	0	4	0	0	0	0	2	2	2	0	0	0	0	0	0
1661	1	40	1	15	11	3	1	2	3	1	0	0	1	1	0	0	0	0	0	0	0	0	0	0	0	0	0	0	0	1	2	0	0	0	0	0	0	0	0	0	0	0	0
1662	0	45	1	22	8	2	0	2	2	1	0	0	1	0	0	2	0	0	2	1	1	0	0	4	4	2	2	0	0	4	4	0	0	0	0	0	0	0	0	0	0	0	0
1663	1	46	1	13	8	2	1	2	3	1	0	0	1	0	0	0	0	0	2	1	0	0	0	4	4	0	0	2	2	8	8	0	0	0	0	0	0	0	0	0	0	0	0
1664	1	40	1	14	0	1	1	2	4	2	0	0	1	0	0	4	0	0	4	1	1	0	0	4	4	4	4	0	0	1	1	0	0	0	0	0	0	0	0	0	0	0	0
1665	1	36	0	11	8	2	1	2	2	1	0	0	1	0	0	0	0	0	0	0	0	0	0	2	2	0	0	0	0	0	0	0	0	0	0	0	0	0	0	0	0	0	0
1666	1	36	0	10	11	3	1	3	3	2	0	0	1	0	0	1	0	0	1	1	1	0	0	2	4	4	1	0	0	2	2	0	0	0	0	0	0	0	0	0	0	0	0
1667	0	57	1	1	11	3	1	3	4	1	0	0	1	0	0	0	0	0	0	0	0	0	0	0	0	0	0	0	0	1	1	0	0	0	0	0	0	0	0	0	0	0	0
1668	1	48	1	1	5	1	1	2	2	1	0	1	2	0	0	0	0	0	0	0	0	0	0	0	0	0	0	0	0	0	0	0	0	0	0	0	0	0	0	0	0	0	0
1669	1	49	1	29	8	2	0	2	2	2	0	0	1	0	0	0	0	0	0	0	0	0	0	2	2	0	0	0	0	4	4	0	0	0	0	0	0	0	0	0	0	0	0
1670	1	42	1	10	8	2	1	2	2	1	0	0	1	0	0	0	0	0	0	0	0	0	0	0	0	0	0	0	0	0	0	0	0	0	0	0	0	0	0	0	0	0	0
1671	0	38	1	10	11	3	1	3	3	1	0	0	1	0	0	1	0	1	2	1	1	1	0	1	1	0	1	0	0	1	1	0	0	0	0	0	0	0	0	0	0	1	1
1672	0	35	0	12	8	2	1	2	3	1	0	0	1	0	0	2	0	0	3	1	1	0	0	4	4	2	2	1	0	8	8	0	0	0	0	0	0	0	0	0	0	0	0
1673	1	34	0	6	8	2	0	2	3	3	0	0	1	0	0	2	10	12	30	1	1	1	1	1	0	1	2	4	8	15	25	15	8	4	2	1	0	2	4	1	8	15	4
1674	1	26	0	3	8	2	1	2	2	1	0	1	2	1	0	0	0	0	0	0	0	0	0	1	4	0	0	0	0	1	1	0	0	0	0	0	0	0	0	0	0	0	0
1675	1	38	1	14	8	2	0	2	3	1	0	0	1	0	0	0	0	0	0	0	0	0	0	0	2	0	0	0	0	4	8	0	0	0	0	0	0	0	0	0	0	0	0
1676	1	30	0	8	8	2	1	3	2	1	0	0	1	0	0	2	0	0	2	1	1	0	0	1	1		2	0	2	1	1	0	0	0	0	0	0	0	1	0	0	1	0
1677	1	40	1	18	8	2	1	3	4	1	0	0	1	0	0	0	0	0	0	0	0	0	0	0	0	0	0	0	0	0	0	0	0	0	0	0	0	0	0	0	0	0	0
1678	1	40	1	18	8	2	0	3	4	1	0	0	1	0	0	0	0	0	0	0	0	0	0	0	0	0	0	0	0	0	0	0	0	0	0	0	0	0	0	0	0	0	0
1679	1	40	1	18	8	2	0	3	4	1	0	0	1	0	0	0	0	0	0	0	0	0	0	0	0	0	0	0	0	0	0	0	0	0	0	0	0	0	0	0	0	0	0
1680	1	40	1	18	8	2	1	3	4	1	0	0	1	0	0	0	0	0	0	0	0	0	0	0	0	0	0	0	0	0	0	0	0	0	0	0	0	0	0	0	0	0	0
1681	0	48	1	24	8	2	1	3	3	2	0	0	1	0	0	0	0	0	0	0	0	0	0	0	0	0	0	0	0	1	1	0	0	0	0	0	0	0	0	0	0	0	0
1682	1	51	1	28	5	1	1	1	2	2	0	0	1	0	0	0	0	0	0	0	0	0	0	0	0	0	0	0	0	1	1	0	0	0	0	0	0	0	0	0	0	0	0
1683	0	36	0	35	11	3	1	3	2	1	0	0	1	1	0	0	0	0	0	0	0	0	0	1	1	0	0	0	0	0	0	0	0	0	0	0	0	0	0	0	0	0	0
1684	1	42	1	23	8	2	0	2	3	1	0	0	2	0	0	0	0	0	0	0	0	0	0	0	0	0	0	0	0	0	0	0	0	0	0	0	0	0	0	0	0	0	0
1685	1	50	1	30	8	2	1	2	3	1	0	0	2	0	0	0	0	0	0	0	0	0	0	2	2	0	0	0	0	0	0	0	0	0	0	0	0	0	0	0	0	0	0
1686	0	36	0	2	11	3	1	3	2	1	0	1	1	0	0	0	0	0	0	0	0	0	0	1	0	0	0	0	0	1	1	0	0	0	0	0	0	0	0	0	0	0	0
1687	1	40	1	18	8	2	0	2	4	2	0	1	1	0	0	0	0	0	0	0	0	0	0	0	1	0	0	0	0	4	4	0	0	0	0	0	0	0	0	0	0	0	0
1688	1	32	0	4	14	4	0	3	2	1	0	0	1	0	0	8	16	16	46	1	1	1	1	2	2	4	4	4	8	8	8	8	8	8	8	4	4	2	8	2	8	2	8
1689	0	28	0	4	8	2	1	2	2	1	0	0	1	1	0	2	0	0	2	1	1	0	0	0	1	0	2	0	0	1	1	0	0	0	0	0	0	0	0	0	0	0	0
1690	0	28	0	4	8	2	1	2	2	1	0	0	1	1	0	0	0	0	0	0	0	0	0	2	2	0	0	0	0	8	8	0	0	0	0	0	0	0	0	0	0	0	0
1691	0	30	0	3	15	4	1	3	1	2	0	0	2	1	0	4	6	0	10	1	1	0	1	8	2	1	2	0	2	15	2	0	4	0	2	0	2	0	0	0	0	0	0
1692	1	43	1	20	14	4	0	3	4	1	0	0	1	0	0	0	0	0	0	0	0	0	0	0	0	0	0	0	0	25	25	0	0	0	0	0	0	0	0	0	0	0	0
1693	0	28	0	3	11	3	1	3	2	3	0	1	1	1	0	4	0	0	5	1	1	0	0	2	2	2	4	1	2	2	0	0	0	0	0	0	0	0	0	0	0	0	0
1694	1	24	0	2	11	3	1	2	2	3	0	1	1	1	0	2	2	0	8	1	1	0	1	4	8	4	2	4	4	4	2	4	2	0	0	0	0	0	0	0	0	0	0
1695	0	24	0	2	11	3	1	2	1	1	0	1	1	1	0	2	0	0	4	1	1	0	0	1	2	1	2	2	0	0	0	0	0	0	0	0	0	0	0	0	0	0	0
1696	1	27	0	2	15	4	1	2	1	1	0	1	1	1	0	0	0	0	0	0	0	0	0	4	25	0	0	0	0	25	25	0	0	0	0	0	0	0	0	0	0	0	0
1697	0	41	1	24	15	4	1	3	3	1	0	0	2	1	0	1	0	0	1	1	1	0	0	4	4	0	1	0	0	2	1	0	0	0	0	0	0	0	0	0	0	0	0
1698	0	33	0	4	15	4	0	3	2	1	0	0	2	1	0	4	0	0	4	1	1	0	0	4	2	2	4	0	0	2	1	0	0	0	0	0	0	0	0	0	0	0	0
1699	1	25	0	2	14	4	1	3	1	1	0	0	1	0	0	0	0	0	0	0	0	0	0	2	1	0	0	0	0	1	1	0	0	0	0	0	0	0	0	0	0	0	0
1700	0	32	0	3	15	4	0	3	3	2	0	0	1	0	0	0	0	0	0	0	0	0	0	4	2	0	0	0	0	8	4	0	0	0	0	0	0	0	0	0	0	0	0
1701	1	24	0	1	14	4	1	3	1	1	0	0	1	1	0	0	2	2	4	1	0	1	1	4	8	2	0	0	0	4	15	0	0	4	2	0	0	0	0	0	0	0	2
1702	1	30	0	3	15	4	0	3	2	1	0	0	1	0	0	0	0	0	0	0	0	0	0	1	1	0	0	0	0	1	1	0	0	0	0	0	0	0	0	0	0	0	0
1703	1	24	0	1	14	4	1	2	1	2	0	0	1	1	0	0	0	0	0	0	0	0	0	2	4	0	0	0	0	2	2	0	0	0	0	0	0	0	0	0	0	0	0
1704	1	28	0	3	14	4	1	3	1	1	0	0	1	1	0	0	1	0	2	1	0	0	1	4	8	0	0	1	1	1	15	0	1	1	0	0	0	0	0	0	0	0	0
1705	0	26	0	2	11	3	1	3	2	1	0	0	1	1	1	1	1	4		1	1	1	1	0	1	1	1	1	1	1	1	8	1	2		1	0	2	0	2	0	1	4
1706	1	30	0	4	8	2	1	2	2	2	0	0	1	0	0	8	6	2	16	1	1	1	1	2	8	4	8	0	0	4	2	0	2	2	4	0	0	0	0	0	0	0	2
1707	1	31	0	7	8	2	0	2	2	1	0	0	2	0	0	0	0	0	0	0	0	0	0	0	1	0	0	0	0	1	1	0	0	0	0	0	0	0	0	0	0	0	0
1708	0	29	0	2	8	2	1	3	2	1	0	0	1	1	0	0	0	0	0	0	0	0	0	0	0	0	0	0	0	2	2	0	0	0	0	0	0	0	0	0	0	0	0
1709	1	27	0	2	11	3	0	3	2	1	0	0	1	0	0	0	0	0	0	0	0	0	0	1	1	0	0	0	0	1	1	0	0	0	0	0	0	0	0	0	0	0	0
1710	1	25	0	3	15	4	1	3	1	1	0	0	1	0	0	1	0	0	1	1	1	0	0	4	15	2	1	0	0	8	15	0	0	0	0	0	0	0	0	0	0	0	0
1711	1	28	0	2	14	4	1	3	2	1	0	0	1	1	0	0	0	0	0	0	0	0	0	0	1	0	0	0	0	1	1	0	0	0	0		0	0	0	0	0	0	0
1712	1	25	0	1	14	4	1	2	1	1	0	0	1	0	0	1	0	0	1	1	1	0	0	4	1	2	1	0	0	4	4	1	0	0	0	0	0	0	0	0	0	0	0
1713	1	33	0	1	15	4	1	3	2	2	0	0	1	1	0	0	0	0	0	0	0	0	0	0	4	0	0	0	0	4	15	0	0	0	0	0	0	0	0	0	0	0	0
1714	0	39	1	9	14	4	1	3	2	1	0	0	1	0	0	0	0	0	0	0	0	0	0	1	1	0	0	0	0	1	1	0	0	0	0	0	0	0	0	0	0	0	0
1715	1	32	0	5	15	4	1	3	2	1	0	0	1	1	0	1	0	0	1	1	1	0	0	4	4	2	1	0	0	1	2	0	0	0	0	0	0	0	0	0	0	0	0
1716	1	31	0	5	15	4	0	3	2	1	0	0	1	0	0	1	0	0	1	1	1	0	0	2	0	1	1	0	0	1	1	0	0	0	0	0	0	0	0	0	0	0	0
1717	0	27	0	1	15	4	1	3	1	1	0	0	1	0	0	2	0	0	2	1	1	0	0	2	4	0	2	0	0	8	4	0	0	0	0	1	0	0	0	0	0	0	0
1718	0	27	0	1	15	4	0	3	1	1	0	0	1	1	0	0	0	0	0	0	0	0	0	4	4	0	0	0	0	25	25	0	0	0	0	0	0	0	0	0	0	0	0
1719	0	28	0	1	15	4	1	3	1	1	0	0	1	0	0	0	0	0	0	0	0	0	0	8	8	0	0	0	0	15	15	0	0	0	0	0	0	0	0	0	0	0	0
1720	1	27	0	1	14	4	1	3	2	1	0	0	1	0	0	0	0	0	0	0	0	0	0	0	0	0	0	0	0	4	4	0	0	0	0	0	0	0	0	0	0	0	0
1721	0	33	0	6	15	4	0	3	2	1	0	0	1	0	0	0	0	0	0	0	0	0	0	25	0	0	0	0	0	25		0	0	0	0	0	0	0	0	0	0	0	0
1722	1	30	0	6	15	4	0	3	2	1	0	0	1	1	0	4	0	0	4	1	1	0	0	4	8	4	4	0	0	2	1	0	0	0	0	0	0	0	0	0	0	0	0
1723	1	30	0	8	11	3	1	2	2	2	0	0	2	0	0	2	0	0	3	1	1	0	0	4	8	2	2	1	0	4	4	0	0	0	0	1	0	0	0	0	0	0	0
1724	0	30	0	1	11	3	0	2	1	1	0	1	1	1	0	0	0	0	0	0	0	0	0	4	0	0	0	0	0	4	4	0	0	0	0	0	0	0	0	0	0	0	0
1725	0	25	0	1	11	3	1	2	1	1	0	0	1	1	0	0	0	0	0	0	0	0	0	15	15	0	0	0	0	15	15	0	0	0	0	0	0	0	0	0	0	0	0
1726	1	24	0	1	14	4	1	2	1	1	0	0	1	1	0	0	0	0	0	0	0	0	0	4	4	0	0	0	0	15	15	0	0	0	0	0	0	0	0	0	0	0	0
1727	0	25	0	3	11	3	0	2	2	1	0	0	1	1	0	0	0	0	0	0	0	0	0	4	2	0	0	0	0	8	8	0	0	0	0	0	0	0	0	0	0	0	0
1728	1	28	0	2	15	4	1	3	1	1	0	0	1	1	0	0	0	0	0	0	0	0	0	2	4	1	0	0	0	8	8	0	0	0	0	0	0	0	0	0	0	0	0
1729	0	28	0	3	8	2	0	2	2	3	0	1	2	1	1	0	0	0	0	0	0	0	0	2	2	0	0	0	0	1	0	0	0	0	0	0	0	0	0	0	0	0	0
1730	0	35	0	10	14	4	1	1	3	2	0	0	1	1	0	0	0	0	0	0	0	0	0	0	0	0	0	0	0	25	25	0	0	0	0	0	0	0	0	0	0	0	0
1731	0	30	0	4	11	3	1	3	1	1	0	1	1	1	0	0	0	0	0	0	0	0	0	1	1	0	0	0	0	1	1	0	0	0	0	0	0	0	0	0	0	0	0
1732	0	32	0	7	11	3	0	2	2	3	0	0	1	1	0	17	33	10	65	1	1	1	1	1	1	1	2	1	1	2	8	15	25	15	8	4	15	4	1	2	8	15	2
1733	1	28	0	1	14	4	0	3	1	1	0	0	1	0	1	2	0	0	4	1	1	0	0	2	2	2	2	2	4	4	8	0	0	0	0	0	0	0	0	0	0	0	0
1734	0	36	0	10	8	2	1	2	3	2	0	0	1	1	0	0	0	0	0	0	0	0	0	1	2	0	0	0	0	4	8	0	0	0	0	0	0	0	0	0	0	0	0
1735	0	24	0	1	14	4	1	3	1	1	0	0	1	1	0	0	0	0	0	0	0	0	0	4	2	0	0	0	0	0	0	0	0	0	0	0	0	0	0	0	0	0	0
1736	1	28	0	4	15	4	0	3	2	1	0	0	2	0	0	0	0	0	0	0	0	0	0	0	0	0	0	0	0	4	25	0	0	0	0	0	0	0	0	0	0	0	0
1737	1	27	0	5	14	4	0	2	1	1	0	0	1	0	0	0	0	0	0	0	0	0	0	2	2	0	0	0	0	25	25	0	0	0	0	0	0	0	0	0	0	0	0
1738	1	40	1	16	14	4	0	3	3	1	0	0	1	0	0	0	0	0	0	0	0	0	0	4	4	0	0	0	0	15	15	0	0	0	0	0	0	0	0	0	0	0	0
1739	0	44	1	23	11	3	1	3	3	1	0	0	1	1	0	0	0	0	0	0	0	0	0	1	1	0	0	0	0	1	1	0	0	0	0	0	0	0	0	0	0	0	0
1740	1	30	0	2	14	4	0	3	2	1	0	0	1	0	0	8	2	8		1	1	1	1	4	4	4	4	4	4	4	2	2	2	4		2	4	2	4	2	4	2	4
1741	1	31	0	2	11	3	1	3	1	1	0	0	1	1	0	0	0	0	0	0	0	0	0	2	2	0	0	0	0	2	2	0	0	0	0	0	0	0	0	0	0	0	0
1742	0	33	0	7	15	4	1	3	2	1	0	0	1	1	0	0	0	0	0	0	0	0	0	4	2	0	0	0	0	4	4	0	0	0	0	0	0	0	0	0	0	0	0
1743	1	43	1	16	15	4	1	3	4	1	0	0	1	0	0	0	0	0	0	0	0	0	0	0	0	0	0	0	0	0	0	0	0	0	0	0	0	0	0	0	0	0	0
1744	0	41	1	12	14	4	1	3	3	1	0	0	1	1	0	0	0	0	0	0	0	0	0	4	4	0	0	0	0	4	4	0	0	0	0	0	0	0	0	0	0	0	0
